# Supplementary material for: Vascular Plant Herbarium at the Kandalaksha Strict Nature Reserve (KAND), Russia
Source: Biodivers Data J. 2020 Dec 2;8:e59731. doi: 10.3897/BDJ.8.e59731 (PMC7725758; doi:10.3897/BDJ.8.e59731)
Supplement: Supplementary material 1 — Vascular plants in the Herbarium of the Kandalaksha Strict Nature Reserve (KAND) [file bdj-08-e59731-s001.txt]

occurrenceID	institutionCode	catalogNumber	basisOfRecord	recordNumber	scientificName	taxonRank	family	genus	specificEpithet	infraspecificEpithet	scientificNameAuthorship	taxonRemarks	countryCode	stateProvince	municipality	verbatimLocality	habitat	decimalLatitude	decimalLongitude	geodeticDatum	coordinateUncertaintyInMeters	verbatimElevation	eventDate	year	month	day	recordedBy	identifiedBy	datasetName	language	license	references
7077-KAND-1	KAND	1	PreservedSpecimen		Carex canescens L.	species	Cyperaceae	Carex	canescens		L.		RU	Murmansk Region	Кандалакшский район	Кибринский архипелаг; о. Смородинная Кибринская луда, южная часть	в понижении, сыро	66.93314	32.82673	WGS 84	50		1976-07-26	1976	7	26	Воробьева Е.Г.	Кожин М.Н.	Vascular Plant Herbarium at the Kandalaksha Strict Nature Reserve (KAND), Russia	ru	Creative Commons Attribution (CC-BY) 4.0 License	https://laplandflora.ru/#7077
7078-KAND-2	KAND	2	PreservedSpecimen		Carex canescens L.	species	Cyperaceae	Carex	canescens		L.		RU	Murmansk Region	Кандалакшский район	Олений архипелаг; о. Олений, северная часть острова	скальная ванна	67.10229	32.35957	WGS 84	1500		1981-07-23	1981	7	23	Диулина Л.А.	Кожин М.Н.	Vascular Plant Herbarium at the Kandalaksha Strict Nature Reserve (KAND), Russia	ru	Creative Commons Attribution (CC-BY) 4.0 License	https://laplandflora.ru/#7078
7079-KAND-3	KAND	3	PreservedSpecimen		Carex capitata L.	species	Cyperaceae	Carex	capitata		L.		RU	Murmansk Region	Терский район	Порья губа; о. Медвежий, в западной части острова	болото	66.72448	33.68672	WGS 84	150		1982-07-22	1982	7	22	Георгиевский А.Б.	Кожин М.Н.	Vascular Plant Herbarium at the Kandalaksha Strict Nature Reserve (KAND), Russia	ru	Creative Commons Attribution (CC-BY) 4.0 License	https://laplandflora.ru/#7079
7080-KAND-4	KAND	4	PreservedSpecimen		Carex glareosa Wahlenb.	species	Cyperaceae	Carex	glareosa		Wahlenb.		RU	Murmansk Region	Кандалакшский район	Тарасиха архипелаг; о. Тарасиха, северо-западный берег	приморский луг среднего уровня	66.82315	32.71389	WGS 84	500		1979-07-11	1979	7	11	аноним	Соколов Д.Д.	Vascular Plant Herbarium at the Kandalaksha Strict Nature Reserve (KAND), Russia	ru	Creative Commons Attribution (CC-BY) 4.0 License	https://laplandflora.ru/#7080
7081-KAND-5	KAND	5	PreservedSpecimen		Carex pauciflora Lightf.	species	Cyperaceae	Carex	pauciflora		Lightf.		RU	Murmansk Region	Кандалакшский район	Олений архипелаг; о. Олений	болотце в скальной ванне	67.09486	32.38686	WGS 84	2800		1979-07	1979	7		Горохова Г.	Воробьева Е.Г.	Vascular Plant Herbarium at the Kandalaksha Strict Nature Reserve (KAND), Russia	ru	Creative Commons Attribution (CC-BY) 4.0 License	https://laplandflora.ru/#7081
7082-KAND-6	KAND	6	PreservedSpecimen		Carex aquatilis Wahlenb.	species	Cyperaceae	Carex	aquatilis		Wahlenb.		RU	Murmansk Region	Кандалакшский район	Тарасиха архипелаг; о. Тарасиха, северо-западный берег	приморский луг низкого уровня	66.82315	32.71389	WGS 84	500		1979-07-11	1979	7	11	аноним	Кожин М.Н.	Vascular Plant Herbarium at the Kandalaksha Strict Nature Reserve (KAND), Russia	ru	Creative Commons Attribution (CC-BY) 4.0 License	https://laplandflora.ru/#7082
7083-KAND-7	KAND	7	PreservedSpecimen		Carex capitata L.	species	Cyperaceae	Carex	capitata		L.		RU	Murmansk Region	Кандалакшский район	Тарасиха архипелаг; о. Тарасиха	скальная ванна	66.82064	32.72137	WGS 84	500		1979-07-11	1979	7	11	аноним	Кожин М.Н.	Vascular Plant Herbarium at the Kandalaksha Strict Nature Reserve (KAND), Russia	ru	Creative Commons Attribution (CC-BY) 4.0 License	https://laplandflora.ru/#7083
7084-KAND-8	KAND	8	PreservedSpecimen		Carex pauciflora Lightf.	species	Cyperaceae	Carex	pauciflora		Lightf.		RU	Murmansk Region	Кандалакшский район	Тарасиха архипелаг; о. Тарасиха	скальная ванна	66.82064	32.72137	WGS 84	500		1979-07-11	1979	7	11	аноним	Кожин М.Н.	Vascular Plant Herbarium at the Kandalaksha Strict Nature Reserve (KAND), Russia	ru	Creative Commons Attribution (CC-BY) 4.0 License	https://laplandflora.ru/#7084
7085-KAND-9	KAND	9	PreservedSpecimen		Carex capillaris L.	species	Cyperaceae	Carex	capillaris		L.		RU	Murmansk Region	Терский район	Порья губа	осоковое верховое болото в ельнике-черничнике-зеленомошном	66.74334	33.7137	WGS 84	12000		1971-07-17	1971	7	17	Царькова В.А.	Кожин М.Н.	Vascular Plant Herbarium at the Kandalaksha Strict Nature Reserve (KAND), Russia	ru	Creative Commons Attribution (CC-BY) 4.0 License	https://laplandflora.ru/#7085
7086-KAND-10	KAND	10	PreservedSpecimen		Carex capillaris L.	species	Cyperaceae	Carex	capillaris		L.		RU	Murmansk Region	Кандалакшский район	Тарасиха архипелаг; о. Тарасиха	на скале, в сырых местах	66.82064	32.72137	WGS 84	500		1976-08-20	1976	8	20	Кузнецова	Кожин М.Н.	Vascular Plant Herbarium at the Kandalaksha Strict Nature Reserve (KAND), Russia	ru	Creative Commons Attribution (CC-BY) 4.0 License	https://laplandflora.ru/#7086
7087-KAND-11	KAND	11	PreservedSpecimen		Carex dioica L.	species	Cyperaceae	Carex	dioica		L.		RU	Murmansk Region	Кандалакшский район	Олений архипелаг; о. Олений, северо-запад	болото	67.10229	32.35957	WGS 84	1500		1981-07-27	1981	7	27	Новожилова С.А.	Кожин М.Н.	Vascular Plant Herbarium at the Kandalaksha Strict Nature Reserve (KAND), Russia	ru	Creative Commons Attribution (CC-BY) 4.0 License	https://laplandflora.ru/#7087
7088-KAND-12	KAND	12	PreservedSpecimen		Carex rostrata Stokes	species	Cyperaceae	Carex	rostrata		Stokes		RU	Murmansk Region	Кандалакшский район	Лувеньгский архипелаг; о. Бережной Власов	на болоте	67.08424	32.68901	WGS 84	1100		1983-07-20	1983	7	20	Пименова	Воробьева Е.Г.	Vascular Plant Herbarium at the Kandalaksha Strict Nature Reserve (KAND), Russia	ru	Creative Commons Attribution (CC-BY) 4.0 License	https://laplandflora.ru/#7088
7089-KAND-13	KAND	13	PreservedSpecimen		Carex rostrata Stokes	species	Cyperaceae	Carex	rostrata		Stokes		RU	Murmansk Region	Кандалакшский район	Лувеньгский архипелаг; о. Большой Березовый	заросшее озеро	67.10512	32.52478	WGS 84	500		1983-07-07	1983	7	7	Пименова	Кожин М.Н.	Vascular Plant Herbarium at the Kandalaksha Strict Nature Reserve (KAND), Russia	ru	Creative Commons Attribution (CC-BY) 4.0 License	https://laplandflora.ru/#7089
7090-KAND-14	KAND	14	PreservedSpecimen		Carex capillaris L.	species	Cyperaceae	Carex	capillaris		L.		RU	Murmansk Region	Кандалакшский район	Олений архипелаг; о. Еловый	по берегу	67.0918	32.49606	WGS 84	250		1979-07-20	1979	7	20	аноним	Кожин М.Н.	Vascular Plant Herbarium at the Kandalaksha Strict Nature Reserve (KAND), Russia	ru	Creative Commons Attribution (CC-BY) 4.0 License	https://laplandflora.ru/#7090
7091-KAND-15	KAND	15	PreservedSpecimen		Carex capillaris L.	species	Cyperaceae	Carex	capillaris		L.		RU	Murmansk Region	Кандалакшский район	Северный архипелаг; о. Докучеиха	на моховой подстилке в вороничнике-голубичном	66.96389	32.64453	WGS 84	400		1979-07-02	1979	7	2	аноним	Кожин М.Н.	Vascular Plant Herbarium at the Kandalaksha Strict Nature Reserve (KAND), Russia	ru	Creative Commons Attribution (CC-BY) 4.0 License	https://laplandflora.ru/#7091
7092-KAND-16	KAND	16	PreservedSpecimen		Carex capitata L.	species	Cyperaceae	Carex	capitata		L.		RU	Murmansk Region	Кандалакшский район	Северный архипелаг; о. Голая луда		67.06496	32.47023	WGS 84	100		2004-08-17	2004	8	17	Жерихина В.Н.	Кожин М.Н.	Vascular Plant Herbarium at the Kandalaksha Strict Nature Reserve (KAND), Russia	ru	Creative Commons Attribution (CC-BY) 4.0 License	https://laplandflora.ru/#7092
7093-KAND-17	KAND	17	PreservedSpecimen		Carex capitata L.	species	Cyperaceae	Carex	capitata		L.		RU	Murmansk Region	Кандалакшский район	Северный архипелаг; о. Иринка (луда)		67.05584	32.47323	WGS 84	70		2004-08-17	2004	8	17	Жерихина В.Н.	Кожин М.Н.	Vascular Plant Herbarium at the Kandalaksha Strict Nature Reserve (KAND), Russia	ru	Creative Commons Attribution (CC-BY) 4.0 License	https://laplandflora.ru/#7093
7094-KAND-18	KAND	18	PreservedSpecimen		Carex pauciflora Lightf.	species	Cyperaceae	Carex	pauciflora		Lightf.		RU	Murmansk Region	Кандалакшский район	Северный архипелаг; о. Головинка (луда)		66.95492	32.67919	WGS 84	50		2004-08-09	2004	8	9	Жерихина В.Н.	Кожин М.Н.	Vascular Plant Herbarium at the Kandalaksha Strict Nature Reserve (KAND), Russia	ru	Creative Commons Attribution (CC-BY) 4.0 License	https://laplandflora.ru/#7094
7095-KAND-19	KAND	19	PreservedSpecimen		Carex pauciflora Lightf.	species	Cyperaceae	Carex	pauciflora		Lightf.		RU	Murmansk Region	Кандалакшский район	Северный архипелаг; о. Большая Сеннуха		66.95774	32.69725	WGS 84	60		2004-08-09	2004	8	9	Жерихина В.Н.	Кожин М.Н.	Vascular Plant Herbarium at the Kandalaksha Strict Nature Reserve (KAND), Russia	ru	Creative Commons Attribution (CC-BY) 4.0 License	https://laplandflora.ru/#7095
7096-KAND-20	KAND	20	PreservedSpecimen		Carex capitata L.	species	Cyperaceae	Carex	capitata		L.		RU	Murmansk Region	Кандалакшский район	Северный архипелаг; о. Вороничная		67.0648	32.47884	WGS 84	50		2004-08-16	2004	8	16	Жерихина В.Н.	Жерихина В.Н.	Vascular Plant Herbarium at the Kandalaksha Strict Nature Reserve (KAND), Russia	ru	Creative Commons Attribution (CC-BY) 4.0 License	https://laplandflora.ru/#7096
7097-KAND-21	KAND	21	PreservedSpecimen		Carex vaginata Tausch	species	Cyperaceae	Carex	vaginata		Tausch		RU	Murmansk Region	Кандалакшский район	Северный архипелаг; о. Забытая луда		67.03422	32.47903	WGS 84	10		2004-08-17	2004	8	17	Жерихина В.Н.	Кожин М.Н.	Vascular Plant Herbarium at the Kandalaksha Strict Nature Reserve (KAND), Russia	ru	Creative Commons Attribution (CC-BY) 4.0 License	https://laplandflora.ru/#7097
7098-KAND-22	KAND	22	PreservedSpecimen		Carex rotundata Wahlenb.	species	Cyperaceae	Carex	rotundata		Wahlenb.		RU	Murmansk Region	Кандалакшский район	Северный архипелаг; о. Богомолиха Малая		67.07136	32.5123	WGS 84	50		2004-09-01	2004	9	1	Жерихина В.Н.	Кожин М.Н.	Vascular Plant Herbarium at the Kandalaksha Strict Nature Reserve (KAND), Russia	ru	Creative Commons Attribution (CC-BY) 4.0 License	https://laplandflora.ru/#7098
7099-KAND-23	KAND	23	PreservedSpecimen		Carex dioica L.	species	Cyperaceae	Carex	dioica		L.		RU	Murmansk Region	Кандалакшский район	Олений архипелаг; о. Олений, на просеке в 109 кв	болото	67.10229	32.35957	WGS 84	1500		1981-07-28	1981	7	28	Федорова	Кожин М.Н.	Vascular Plant Herbarium at the Kandalaksha Strict Nature Reserve (KAND), Russia	ru	Creative Commons Attribution (CC-BY) 4.0 License	https://laplandflora.ru/#7099
7100-KAND-24	KAND	24	PreservedSpecimen		Carex dioica L.	species	Cyperaceae	Carex	dioica		L.		RU	Murmansk Region	Кандалакшский район	Олений архипелаг; о. Олений, у ручья из Больших озер	болото	67.08089	32.41269	WGS 84	100		1981-07-27	1981	7	27	Воробьева Е.Г.	Кожин М.Н.	Vascular Plant Herbarium at the Kandalaksha Strict Nature Reserve (KAND), Russia	ru	Creative Commons Attribution (CC-BY) 4.0 License	https://laplandflora.ru/#7100
7101-KAND-25	KAND	25	PreservedSpecimen		Carex nigra (L.) Reichard	species	Cyperaceae	Carex	nigra		(L.) Reichard		RU	Murmansk Region	Кандалакшский район	Лувеньгский архипелаг; о. Большой Березовый	редкостойный сосняк у луга	67.10512	32.52478	WGS 84	500		1983-07-07	1983	7	7	Пименова	Кожин М.Н.	Vascular Plant Herbarium at the Kandalaksha Strict Nature Reserve (KAND), Russia	ru	Creative Commons Attribution (CC-BY) 4.0 License	https://laplandflora.ru/#7101
7102-KAND-26	KAND	26	PreservedSpecimen		Carex nigra (L.) Reichard	species	Cyperaceae	Carex	nigra		(L.) Reichard		RU	Murmansk Region	Кандалакшский район	Северный архипелаг; о. Вторая Афанаска		67.05116	32.56327	WGS 84	100		1976-08-14	1976	8	14	Большакова Л.	Большакова	Vascular Plant Herbarium at the Kandalaksha Strict Nature Reserve (KAND), Russia	ru	Creative Commons Attribution (CC-BY) 4.0 License	https://laplandflora.ru/#7102
7103-KAND-27	KAND	27	PreservedSpecimen		Carex salina Wahlenb.	species	Cyperaceae	Carex	salina		Wahlenb.		RU	Murmansk Region	Кандалакшский район	Северный архипелаг; о. Мелкая луда		67.04352	32.60407	WGS 84	50		2004-08-19	2004	8	19	Жерихина В.Н.	Кожин М.Н.	Vascular Plant Herbarium at the Kandalaksha Strict Nature Reserve (KAND), Russia	ru	Creative Commons Attribution (CC-BY) 4.0 License	https://laplandflora.ru/#7103
7104-KAND-28	KAND	28	PreservedSpecimen		Carex nigra (L.) Reichard	species	Cyperaceae	Carex	nigra		(L.) Reichard		RU	Murmansk Region	Кандалакшский район	Северный архипелаг; о. Богомолиха Малая		67.07136	32.5123	WGS 84	50		2004-08-25	2004	8	25	Жерихина В.Н.	Кожин М.Н.	Vascular Plant Herbarium at the Kandalaksha Strict Nature Reserve (KAND), Russia	ru	Creative Commons Attribution (CC-BY) 4.0 License	https://laplandflora.ru/#7104
7105-KAND-29	KAND	29	PreservedSpecimen		Carex nigra (L.) Reichard	species	Cyperaceae	Carex	nigra		(L.) Reichard		RU	Murmansk Region	Кандалакшский район	Северный архипелаг; о. Вороничная		67.0648	32.47884	WGS 84	50		2004-08-16	2004	8	16	Жерихина В.Н.	Жерихина В.Н.	Vascular Plant Herbarium at the Kandalaksha Strict Nature Reserve (KAND), Russia	ru	Creative Commons Attribution (CC-BY) 4.0 License	https://laplandflora.ru/#7105
7106-KAND-30	KAND	30	PreservedSpecimen		Carex nigra (L.) Reichard	species	Cyperaceae	Carex	nigra		(L.) Reichard		RU	Murmansk Region	Кандалакшский район	Лувеньгский архипелаг; о. Бережной Власов		67.08424	32.68901	WGS 84	1100		1976-07-16	1976	7	16	Воробьева Е.Г.	Кожин М.Н.	Vascular Plant Herbarium at the Kandalaksha Strict Nature Reserve (KAND), Russia	ru	Creative Commons Attribution (CC-BY) 4.0 License	https://laplandflora.ru/#7106
7107-KAND-31	KAND	31	PreservedSpecimen		Carex juncella (Fr.) T.M.Fries	species	Cyperaceae	Carex	juncella		(Fr.) T.M.Fries		RU	Murmansk Region	Кандалакшский район	Олений архипелаг; о. Олений		67.09486	32.38686	WGS 84	2800		1981-07-25	1981	7	25	Новикова	Кожин М.Н.	Vascular Plant Herbarium at the Kandalaksha Strict Nature Reserve (KAND), Russia	ru	Creative Commons Attribution (CC-BY) 4.0 License	https://laplandflora.ru/#7107
7108-KAND-32	KAND	32	PreservedSpecimen		Carex nigra (L.) Reichard	species	Cyperaceae	Carex	nigra		(L.) Reichard		RU	Murmansk Region	Кандалакшский район	Олений архипелаг; о. Олений, южный берег		67.09072	32.40609	WGS 84	1800		1981-07-12	1981	7	12	Горохова Г.	Кожин М.Н.	Vascular Plant Herbarium at the Kandalaksha Strict Nature Reserve (KAND), Russia	ru	Creative Commons Attribution (CC-BY) 4.0 License	https://laplandflora.ru/#7108
7109-KAND-33	KAND	33	PreservedSpecimen		Carex nigra (L.) Reichard	species	Cyperaceae	Carex	nigra		(L.) Reichard		RU	Murmansk Region	Кандалакшский район	Олений архипелаг; о. Олений, у ручья из Больших озер	болото	67.08089	32.41269	WGS 84	100		1981-07-27	1981	7	27	Воробьева Е.Г.	Кожин М.Н.	Vascular Plant Herbarium at the Kandalaksha Strict Nature Reserve (KAND), Russia	ru	Creative Commons Attribution (CC-BY) 4.0 License	https://laplandflora.ru/#7109
7110-KAND-34	KAND	34	PreservedSpecimen		Carex acuta L.	species	Cyperaceae	Carex	acuta		L.		RU	Murmansk Region	Кандалакшский район	пос. Лувеньга	болото	67.10297	32.71413	WGS 84	1000		1976-07-15	1976	7	15	Воробьева Е.Г.	Кожин М.Н.	Vascular Plant Herbarium at the Kandalaksha Strict Nature Reserve (KAND), Russia	ru	Creative Commons Attribution (CC-BY) 4.0 License	https://laplandflora.ru/#7110
7111-KAND-35	KAND	35	PreservedSpecimen		Carex nigra (L.) Reichard	species	Cyperaceae	Carex	nigra		(L.) Reichard		RU	Murmansk Region	Кандалакшский район	Олений архипелаг; о. Олений, Тетерья губа	на границе леса и болота	67.10636	32.36084	WGS 84	250		1981-07-24	1981	7	24	Диулина Л.А.	Кожин М.Н.	Vascular Plant Herbarium at the Kandalaksha Strict Nature Reserve (KAND), Russia	ru	Creative Commons Attribution (CC-BY) 4.0 License	https://laplandflora.ru/#7111
7112-KAND-36	KAND	36	PreservedSpecimen		Carex nigra (L.) Reichard	species	Cyperaceae	Carex	nigra		(L.) Reichard		RU	Murmansk Region	Кандалакшский район	Олений архипелаг; о. Еловый	болото	67.0918	32.49606	WGS 84	250		1979	1979			Воробьева Е.Г.	Кожин М.Н.	Vascular Plant Herbarium at the Kandalaksha Strict Nature Reserve (KAND), Russia	ru	Creative Commons Attribution (CC-BY) 4.0 License	https://laplandflora.ru/#7112
7113-KAND-37	KAND	37	PreservedSpecimen		Carex nigra (L.) Reichard	species	Cyperaceae	Carex	nigra		(L.) Reichard		RU	Murmansk Region	Кандалакшский район	Северный архипелаг; о. Богомолиха		67.07261	32.50844	WGS 84	150		1974-07-10	1974	7	10	Воробьева Е.Г.	Воробьева Е.Г.	Vascular Plant Herbarium at the Kandalaksha Strict Nature Reserve (KAND), Russia	ru	Creative Commons Attribution (CC-BY) 4.0 License	https://laplandflora.ru/#7113
7114-KAND-38	KAND	38	PreservedSpecimen		Carex nigra (L.) Reichard	species	Cyperaceae	Carex	nigra		(L.) Reichard		RU	Murmansk Region	Кандалакшский район	Олений архипелаг; о. Олений, Тетерья губа, у ручья	болото	67.10636	32.36084	WGS 84	250		1981-07-27	1981	7	27	Воробьева Е.Г.	Воробьева Е.Г.	Vascular Plant Herbarium at the Kandalaksha Strict Nature Reserve (KAND), Russia	ru	Creative Commons Attribution (CC-BY) 4.0 License	https://laplandflora.ru/#7114
7115-KAND-39	KAND	39	PreservedSpecimen		Carex nigra (L.) Reichard	species	Cyperaceae	Carex	nigra		(L.) Reichard		RU	Murmansk Region	Кандалакшский район	Олений архипелаг; о. Олений, Тетерья губа	на границе леса и болота	67.10636	32.36084	WGS 84	250		1981-07-24	1981	7	24	Диулина Л.А.	Воробьева Е.Г.	Vascular Plant Herbarium at the Kandalaksha Strict Nature Reserve (KAND), Russia	ru	Creative Commons Attribution (CC-BY) 4.0 License	https://laplandflora.ru/#7115
7116-KAND-40	KAND	40	PreservedSpecimen		Carex juncella (Fr.) T.M.Fries	species	Cyperaceae	Carex	juncella		(Fr.) T.M.Fries		RU	Murmansk Region	Кандалакшский район	Олений архипелаг; о. Олений	болото на скалах, плотная дернина	67.09486	32.38686	WGS 84	2800		1979	1979			Воробьева Е.Г.	Кожин М.Н.	Vascular Plant Herbarium at the Kandalaksha Strict Nature Reserve (KAND), Russia	ru	Creative Commons Attribution (CC-BY) 4.0 License	https://laplandflora.ru/#7116
7117-KAND-41	KAND	41	PreservedSpecimen		Carex brunnescens (Pers.) Poir.	species	Cyperaceae	Carex	brunnescens		(Pers.) Poir.		RU	Murmansk Region	Кандалакшский район	Олений архипелаг; о. Олений	болото на скалах, плотная дернина	67.09486	32.38686	WGS 84	2800		1979	1979			Воробьева Е.Г.	Кожин М.Н.	Vascular Plant Herbarium at the Kandalaksha Strict Nature Reserve (KAND), Russia	ru	Creative Commons Attribution (CC-BY) 4.0 License	https://laplandflora.ru/#7117
7118-KAND-42	KAND	42	PreservedSpecimen		Carex pauciflora Lightf.	species	Cyperaceae	Carex	pauciflora		Lightf.		RU	Murmansk Region	Кандалакшский район	Олений архипелаг; о. Олений	по краю болота, в сфагнуме	67.09486	32.38686	WGS 84	2800		1981-07-24	1981	7	24	Диулина Л.А.	Кожин М.Н.	Vascular Plant Herbarium at the Kandalaksha Strict Nature Reserve (KAND), Russia	ru	Creative Commons Attribution (CC-BY) 4.0 License	https://laplandflora.ru/#7118
7119-KAND-43	KAND	43	PreservedSpecimen		Potamogeton natans L.	species	Potamogetonaceae	Potamogeton	natans		L.		RU	Murmansk Region	Кандалакшский район	Олений архипелаг; о. Олений, оз. №1		67.09486	32.38686	WGS 84	1800		1983-08-07	1983	8	7	Хренова Н.Г.	Кожин М.Н.	Vascular Plant Herbarium at the Kandalaksha Strict Nature Reserve (KAND), Russia	ru	Creative Commons Attribution (CC-BY) 4.0 License	https://laplandflora.ru/#7119
7120-KAND-44	KAND	44	PreservedSpecimen		Potamogeton natans L.	species	Potamogetonaceae	Potamogeton	natans		L.		RU	Murmansk Region	Кандалакшский район	Олений архипелаг; о. Олений, оз. №6	в воде, на глубине 0,7 м	67.09486	32.38686	WGS 84	1800		1983-08-07	1983	8	7	Хренова Н.Г.	Кожин М.Н.	Vascular Plant Herbarium at the Kandalaksha Strict Nature Reserve (KAND), Russia	ru	Creative Commons Attribution (CC-BY) 4.0 License	https://laplandflora.ru/#7120
7121-KAND-45	KAND	45	PreservedSpecimen		Potamogeton natans L.	species	Potamogetonaceae	Potamogeton	natans		L.		RU	Murmansk Region	Кандалакшский район	Олений архипелаг; о. Олений, кв. 111, оз. №5	в воде, на глубине около 1 м	67.09604	32.38575	WGS 84	1000		1983-08-06	1983	8	6	Хренова Н.Г.	Кожин М.Н.	Vascular Plant Herbarium at the Kandalaksha Strict Nature Reserve (KAND), Russia	ru	Creative Commons Attribution (CC-BY) 4.0 License	https://laplandflora.ru/#7121
7122-KAND-46	KAND	46	PreservedSpecimen		Hippuris tetraphylla L.f.	species	Plantaginaceae	Hippuris	tetraphylla		L.f.		RU	Murmansk Region	Кандалакшский район	Олений архипелаг; о. Телячий, северо-западная часть	литоральная лужа	67.1155	32.31029	WGS 84	1100		1985-07-10	1985	7	10	Хренова Н.Г.	Кожин М.Н.	Vascular Plant Herbarium at the Kandalaksha Strict Nature Reserve (KAND), Russia	ru	Creative Commons Attribution (CC-BY) 4.0 License	https://laplandflora.ru/#7122
7123-KAND-47	KAND	47	PreservedSpecimen		Hippuris vulgaris L.	species	Plantaginaceae	Hippuris	vulgaris		L.		RU	Murmansk Region	Кандалакшский район	Олений архипелаг; о. Олений	на сплавине	67.09486	32.38686	WGS 84	2800		1983-08-07	1983	8	7	Хренова Н.Г.	Кожин М.Н.	Vascular Plant Herbarium at the Kandalaksha Strict Nature Reserve (KAND), Russia	ru	Creative Commons Attribution (CC-BY) 4.0 License	https://laplandflora.ru/#7123
7124-KAND-48	KAND	48	PreservedSpecimen		Hippuris vulgaris L.	species	Plantaginaceae	Hippuris	vulgaris		L.		RU	Murmansk Region	Кандалакшский район	Олений архипелаг; о. Олений, в кв. 114 северо-восточный берег острова, озеро		67.09486	32.38686	WGS 84	2800		1983-08-05	1983	8	5	Хренова Н.Г.	Кожин М.Н.	Vascular Plant Herbarium at the Kandalaksha Strict Nature Reserve (KAND), Russia	ru	Creative Commons Attribution (CC-BY) 4.0 License	https://laplandflora.ru/#7124
7126-KAND-50	KAND	50	PreservedSpecimen		Hippuris vulgaris L.	species	Plantaginaceae	Hippuris	vulgaris		L.		RU	Murmansk Region	Кандалакшский район	Олений архипелаг; о. Телячий, восточная часть	пресное озеро	67.1155	32.31029	WGS 84	1100		1985-07-12	1985	7	12	Хренова Н.Г.	Кожин М.Н.	Vascular Plant Herbarium at the Kandalaksha Strict Nature Reserve (KAND), Russia	ru	Creative Commons Attribution (CC-BY) 4.0 License	https://laplandflora.ru/#7126
7127-KAND-51	KAND	51	PreservedSpecimen		Carex brunnescens (Pers.) Poir.	species	Cyperaceae	Carex	brunnescens		(Pers.) Poir.		RU	Murmansk Region	Кандалакшский район	Олений архипелаг; о. Олений, 200 м от литорали на С-З от лагеря	увлажненные низины	67.09787	32.41225	WGS 84	300		1981-07-23	1981	7	23	Новикова	Воробьева Е.Г.	Vascular Plant Herbarium at the Kandalaksha Strict Nature Reserve (KAND), Russia	ru	Creative Commons Attribution (CC-BY) 4.0 License	https://laplandflora.ru/#7127
7128-KAND-52	KAND	52	PreservedSpecimen		Carex rariflora (Wahlenb.) Sm.	species	Cyperaceae	Carex	rariflora		(Wahlenb.) Sm.		RU	Murmansk Region	Кандалакшский район	Северный архипелаг; о. Центральная луда		67.05291	32.59517	WGS 84	50		2004-08-19	2004	8	19	Жерихина В.Н.	Кожин М.Н.	Vascular Plant Herbarium at the Kandalaksha Strict Nature Reserve (KAND), Russia	ru	Creative Commons Attribution (CC-BY) 4.0 License	https://laplandflora.ru/#7128
7129-KAND-53	KAND	53	PreservedSpecimen		Carex brunnescens (Pers.) Poir.	species	Cyperaceae	Carex	brunnescens		(Pers.) Poir.		RU	Murmansk Region	Кандалакшский район	Северный архипелаг; о. Центральная луда		67.05291	32.59517	WGS 84	50		2004-08-19	2004	8	19	Жерихина В.Н.	Кожин М.Н.	Vascular Plant Herbarium at the Kandalaksha Strict Nature Reserve (KAND), Russia	ru	Creative Commons Attribution (CC-BY) 4.0 License	https://laplandflora.ru/#7129
7130-KAND-54	KAND	54	PreservedSpecimen		Carex canescens L.	species	Cyperaceae	Carex	canescens		L.		RU	Murmansk Region	Кандалакшский район	Олений архипелаг; о. Олений, 200 м от литорали на С-З от лагеря	увлажненные низины	67.09787	32.41225	WGS 84	300		1981-07-23	1981	7	23	Новикова	Воробьева Е.Г.	Vascular Plant Herbarium at the Kandalaksha Strict Nature Reserve (KAND), Russia	ru	Creative Commons Attribution (CC-BY) 4.0 License	https://laplandflora.ru/#7130
7131-KAND-55	KAND	55	PreservedSpecimen		Potamogeton natans L.	species	Potamogetonaceae	Potamogeton	natans		L.		RU	Murmansk Region	Кандалакшский район	Северный архипелаг; о. Анисимов	утиная губа, в воде озерка, образовавшегося в результате отшнуровки рукава губы	67.07138	32.57113	WGS 84	750		1964-09-10	1964	9	10	Бреслина И.П.	Бреслина И.П.	Vascular Plant Herbarium at the Kandalaksha Strict Nature Reserve (KAND), Russia	ru	Creative Commons Attribution (CC-BY) 4.0 License	https://laplandflora.ru/#7131
7132-KAND-56	KAND	56	PreservedSpecimen		Carex mackenziei V.I.Krecz.	species	Cyperaceae	Carex	mackenziei		V.I.Krecz.		RU	Murmansk Region	Кандалакшский район	Тарасиха архипелаг; о. Северный близнец	сыро	66.8132	32.78233	WGS 84	30		1976-08-19	1976	8	19	Воробьева Е.Г.	Соколов Д.Д.	Vascular Plant Herbarium at the Kandalaksha Strict Nature Reserve (KAND), Russia	ru	Creative Commons Attribution (CC-BY) 4.0 License	https://laplandflora.ru/#7132
7133-KAND-57	KAND	57	PreservedSpecimen		Carex pauciflora Lightf.	species	Cyperaceae	Carex	pauciflora		Lightf.		RU	Murmansk Region	Кандалакшский район	Олений архипелаг; о. Олений	луг	67.09486	32.38686	WGS 84	2800		1979	1979			Царькова В.А.	Кожин М.Н.	Vascular Plant Herbarium at the Kandalaksha Strict Nature Reserve (KAND), Russia	ru	Creative Commons Attribution (CC-BY) 4.0 License	https://laplandflora.ru/#7133
7134-KAND-58	KAND	58	PreservedSpecimen		Carex aquatilis Wahlenb.	species	Cyperaceae	Carex	aquatilis		Wahlenb.		RU	Murmansk Region	Терский район	Порья губа; о. Большой Глубокие луды		66.71603	33.80919	WGS 84	500		2002-08-07	2002	8	7	Котеленец Н.Н.	Плец М.Ю.	Vascular Plant Herbarium at the Kandalaksha Strict Nature Reserve (KAND), Russia	ru	Creative Commons Attribution (CC-BY) 4.0 License	https://laplandflora.ru/#7134
7135-KAND-59	KAND	59	PreservedSpecimen		Carex canescens L.	species	Cyperaceae	Carex	canescens		L.		RU	Murmansk Region	Кандалакшский район	Лувеньгский архипелаг; о. Бережной Власов	на болоте	67.08424	32.68901	WGS 84	1100		1983-07-20	1983	7	20	Пименова	Воробьева Е.Г.	Vascular Plant Herbarium at the Kandalaksha Strict Nature Reserve (KAND), Russia	ru	Creative Commons Attribution (CC-BY) 4.0 License	https://laplandflora.ru/#7135
7136-KAND-60	KAND	60	PreservedSpecimen		Carex salina Wahlenb.	species	Cyperaceae	Carex	salina		Wahlenb.		RU	Murmansk Region	Кандалакшский район	Северный архипелаг; о. Докучеиха		66.96389	32.64453	WGS 84	400		2004-08-03	2004	8	3	Жерихина В.Н.	Кожин М.Н.	Vascular Plant Herbarium at the Kandalaksha Strict Nature Reserve (KAND), Russia	ru	Creative Commons Attribution (CC-BY) 4.0 License	https://laplandflora.ru/#7136
7137-KAND-61	KAND	61	PreservedSpecimen		Carex canescens L.	species	Cyperaceae	Carex	canescens		L.		RU	Murmansk Region	Кандалакшский район	Вачев архипелаг; о. Вачев	скальная ванна	66.77679	32.92135	WGS 84	850		1983-08-12	1983	8	12	Пименова	Воробьева Е.Г.	Vascular Plant Herbarium at the Kandalaksha Strict Nature Reserve (KAND), Russia	ru	Creative Commons Attribution (CC-BY) 4.0 License	https://laplandflora.ru/#7137
7138-KAND-62	KAND	62	PreservedSpecimen		Carex canescens L.	species	Cyperaceae	Carex	canescens		L.		RU	Murmansk Region	Кандалакшский район	Лувеньгский архипелаг; о. Бережной Власов		67.08424	32.68901	WGS 84	1100		1983-07-08	1983	7	8	Пименова	Воробьева Е.Г.	Vascular Plant Herbarium at the Kandalaksha Strict Nature Reserve (KAND), Russia	ru	Creative Commons Attribution (CC-BY) 4.0 License	https://laplandflora.ru/#7138
7139-KAND-63	KAND	63	PreservedSpecimen		Carex juncella (Fr.) T.M.Fries	species	Cyperaceae	Carex	juncella		(Fr.) T.M.Fries		RU	Murmansk Region	Кандалакшский район	Северный архипелаг; о. Богомолиха		67.07261	32.50844	WGS 84	150		2004-09-01	2004	9	1	Жерихина В.Н.	Кожин М.Н.	Vascular Plant Herbarium at the Kandalaksha Strict Nature Reserve (KAND), Russia	ru	Creative Commons Attribution (CC-BY) 4.0 License	https://laplandflora.ru/#7139
7140-KAND-64	KAND	64	PreservedSpecimen		Carex canescens L.	species	Cyperaceae	Carex	canescens		L.		RU	Murmansk Region	Кандалакшский район	Олений архипелаг; о. Олений		67.09486	32.38686	WGS 84	2800		1976-07-15	1976	7	15	Воробьева Е.Г.	Кожин М.Н.	Vascular Plant Herbarium at the Kandalaksha Strict Nature Reserve (KAND), Russia	ru	Creative Commons Attribution (CC-BY) 4.0 License	https://laplandflora.ru/#7140
7141-KAND-65	KAND	65	PreservedSpecimen		Carex glareosa Wahlenb.	species	Cyperaceae	Carex	glareosa		Wahlenb.		RU	Murmansk Region	Кандалакшский район	Кибринский архипелаг; о. Восточная Кибринская луда	в скальной ванне у воды	66.93655	32.83011	WGS 84	70		1976-07-19	1976	7	19	Воробьева Е.Г.	Кожин М.Н.	Vascular Plant Herbarium at the Kandalaksha Strict Nature Reserve (KAND), Russia	ru	Creative Commons Attribution (CC-BY) 4.0 License	https://laplandflora.ru/#7141
7142-KAND-66	KAND	66	PreservedSpecimen		Carex mackenziei V.I.Krecz.	species	Cyperaceae	Carex	mackenziei		V.I.Krecz.		RU	Murmansk Region	Кандалакшский район	Вачев архипелаг; о. Вачев	скальная ванна	66.77679	32.92135	WGS 84	850		1983-08-12	1983	8	12	Пименова	Кожин М.Н.	Vascular Plant Herbarium at the Kandalaksha Strict Nature Reserve (KAND), Russia	ru	Creative Commons Attribution (CC-BY) 4.0 License	https://laplandflora.ru/#7142
7143-KAND-67	KAND	67	PreservedSpecimen		Carex brunnescens (Pers.) Poir.	species	Cyperaceae	Carex	brunnescens		(Pers.) Poir.		RU	Murmansk Region	Кандалакшский район	Северный архипелаг; о. Богомолиха Малая		67.07136	32.5123	WGS 84	50		2004-09-01	2004	9	1	Жерихина В.Н.	Кожин М.Н.	Vascular Plant Herbarium at the Kandalaksha Strict Nature Reserve (KAND), Russia	ru	Creative Commons Attribution (CC-BY) 4.0 License	https://laplandflora.ru/#7143
7144-KAND-68	KAND	68	PreservedSpecimen		Carex glareosa Wahlenb.	species	Cyperaceae	Carex	glareosa		Wahlenb.		RU	Murmansk Region	Кандалакшский район	Северный архипелаг; о. Головинка		66.95492	32.67919	WGS 84	50		2004-08-09	2004	8	9	Жерихина В.Н.	Кожин М.Н.	Vascular Plant Herbarium at the Kandalaksha Strict Nature Reserve (KAND), Russia	ru	Creative Commons Attribution (CC-BY) 4.0 License	https://laplandflora.ru/#7144
7145-KAND-69	KAND	69	PreservedSpecimen		Carex brunnescens (Pers.) Poir.	species	Cyperaceae	Carex	brunnescens		(Pers.) Poir.		RU	Murmansk Region	Кандалакшский район	Северный архипелаг; о. Богомолиха		67.07261	32.50844	WGS 84	150		2004-09-01	2004	9	1	Жерихина В.Н.	Кожин М.Н.	Vascular Plant Herbarium at the Kandalaksha Strict Nature Reserve (KAND), Russia	ru	Creative Commons Attribution (CC-BY) 4.0 License	https://laplandflora.ru/#7145
7146-KAND-70	KAND	70	PreservedSpecimen		Carex glareosa Wahlenb.	species	Cyperaceae	Carex	glareosa		Wahlenb.		RU	Murmansk Region	Кандалакшский район	Северный архипелаг; о. Мелкая луда		67.04352	32.60407	WGS 84	50		2004-08-19	2004	8	19	Жерихина В.Н.	Кожин М.Н.	Vascular Plant Herbarium at the Kandalaksha Strict Nature Reserve (KAND), Russia	ru	Creative Commons Attribution (CC-BY) 4.0 License	https://laplandflora.ru/#7146
7147-KAND-71	KAND	71	PreservedSpecimen		Carex mackenziei V.I.Krecz.	species	Cyperaceae	Carex	mackenziei		V.I.Krecz.		RU	Murmansk Region	Кандалакшский район	Северный архипелаг; о. Первая Афанаска		67.05462	32.5624	WGS 84	50		2004-07-31	2004	7	31	Жерихина В.Н.	Кожин М.Н.	Vascular Plant Herbarium at the Kandalaksha Strict Nature Reserve (KAND), Russia	ru	Creative Commons Attribution (CC-BY) 4.0 License	https://laplandflora.ru/#7147
7148-KAND-72	KAND	72	PreservedSpecimen		Carex mackenziei V.I.Krecz.	species	Cyperaceae	Carex	mackenziei		V.I.Krecz.		RU	Murmansk Region	Кандалакшский район	Северный архипелаг; о. Головинка		66.95492	32.67919	WGS 84	50		2004-08-09	2004	8	9	Жерихина В.Н.	Жерихина В.Н.	Vascular Plant Herbarium at the Kandalaksha Strict Nature Reserve (KAND), Russia	ru	Creative Commons Attribution (CC-BY) 4.0 License	https://laplandflora.ru/#7148
7149-KAND-73	KAND	73	PreservedSpecimen		Carex rariflora (Wahlenb.) Sm.	species	Cyperaceae	Carex	rariflora		(Wahlenb.) Sm.		RU	Murmansk Region	Кандалакшский район	Северный архипелаг; о. Иринка (луда)		67.05584	32.47323	WGS 84	70		2004-07-31	2004	7	31	Жерихина В.Н.	Кожин М.Н.	Vascular Plant Herbarium at the Kandalaksha Strict Nature Reserve (KAND), Russia	ru	Creative Commons Attribution (CC-BY) 4.0 License	https://laplandflora.ru/#7149
7150-KAND-74	KAND	74	PreservedSpecimen		Carex rariflora (Wahlenb.) Sm.	species	Cyperaceae	Carex	rariflora		(Wahlenb.) Sm.		RU	Murmansk Region	Кандалакшский район	Северный архипелаг; о. Головинка		66.95492	32.67919	WGS 84	50		2004-08-09	2004	8	9	Жерихина В.Н.	Жерихина В.Н.	Vascular Plant Herbarium at the Kandalaksha Strict Nature Reserve (KAND), Russia	ru	Creative Commons Attribution (CC-BY) 4.0 License	https://laplandflora.ru/#7150
7151-KAND-75	KAND	75	PreservedSpecimen		Carex pauciflora Lightf.	species	Cyperaceae	Carex	pauciflora		Lightf.		RU	Murmansk Region	Кандалакшский район	Северный архипелаг; о. Вороничная		67.0648	32.47884	WGS 84	50		2004-08-16	2004	8	16	Жерихина В.Н.	Кожин М.Н.	Vascular Plant Herbarium at the Kandalaksha Strict Nature Reserve (KAND), Russia	ru	Creative Commons Attribution (CC-BY) 4.0 License	https://laplandflora.ru/#7151
7152-KAND-76	KAND	76	PreservedSpecimen		Carex pauciflora Lightf.	species	Cyperaceae	Carex	pauciflora		Lightf.		RU	Murmansk Region	Кандалакшский район	Северный архипелаг; о. Голая луда		67.06496	32.47023	WGS 84	100		2004-08-17	2004	8	17	Жерихина В.Н.	Кожин М.Н.	Vascular Plant Herbarium at the Kandalaksha Strict Nature Reserve (KAND), Russia	ru	Creative Commons Attribution (CC-BY) 4.0 License	https://laplandflora.ru/#7152
7153-KAND-77	KAND	77	PreservedSpecimen		Carex canescens L.	species	Cyperaceae	Carex	canescens		L.		RU	Murmansk Region	Кандалакшский район	Княжегубская Седловатая луда		66.91038	32.62748	WGS 84	200		2004-08-03	2004	8	3	Жерихина В.Н.	Кожин М.Н.	Vascular Plant Herbarium at the Kandalaksha Strict Nature Reserve (KAND), Russia	ru	Creative Commons Attribution (CC-BY) 4.0 License	https://laplandflora.ru/#7153
7154-KAND-78	KAND	78	PreservedSpecimen		Carex maritima Gunnerus	species	Cyperaceae	Carex	maritima		Gunnerus		RU	Murmansk Region	Кольский район	Дальние Зеленцы; 12 км к северо-западу, бывшая погранзастава в губе Гавриловская	пустошный луг	69.18107	35.84761	WGS 84	100		2005-07-25	2005	7	25	Сухова Д.В.	Сухова Д.В.	Vascular Plant Herbarium at the Kandalaksha Strict Nature Reserve (KAND), Russia	ru	Creative Commons Attribution (CC-BY) 4.0 License	https://laplandflora.ru/#7154
7155-KAND-79	KAND	79	PreservedSpecimen		Carex canescens L.	species	Cyperaceae	Carex	canescens		L.		RU	Murmansk Region	Кандалакшский район	Лувеньгский архипелаг; о. Бережной Власов, в конце губы	небольшое болотце	67.08424	32.68901	WGS 84	1100		1976-07-16	1976	7	16	Воробьева Е.Г.	Кожин М.Н.	Vascular Plant Herbarium at the Kandalaksha Strict Nature Reserve (KAND), Russia	ru	Creative Commons Attribution (CC-BY) 4.0 License	https://laplandflora.ru/#7155
7156-KAND-80	KAND	80	PreservedSpecimen		Carex pauciflora Lightf.	species	Cyperaceae	Carex	pauciflora		Lightf.		RU	Murmansk Region	Кольский район	Дальние Зеленцы; 12 км к северо-западу, губа Воронья, 1,5 км к ЮЮВ от дер. Гавриловская (нежил.)	висячее сфагновое болотце на конусе выноса	69.16709	35.85006	WGS 84	500		2005-07-26	2005	7	26	Сухова Д.В.	Сухова Д.В.	Vascular Plant Herbarium at the Kandalaksha Strict Nature Reserve (KAND), Russia	ru	Creative Commons Attribution (CC-BY) 4.0 License	https://laplandflora.ru/#7156
7158-KAND-82	KAND	82	PreservedSpecimen		Carex capillaris L.	species	Cyperaceae	Carex	capillaris		L.		RU	Murmansk Region	Кольский район	Дальние Зеленцы; 7,5 км к СЗЗ, 200 м к югу от перешейка между оз. Подпахтинское и оз. Часовое	верховое болото	69.13039	35.92986	WGS 84	100		2005-07-27	2005	7	27	Волкова П.А. | Сухова Д.В.	Сухова Д.В.	Vascular Plant Herbarium at the Kandalaksha Strict Nature Reserve (KAND), Russia	ru	Creative Commons Attribution (CC-BY) 4.0 License	https://laplandflora.ru/#7158
7159-KAND-83	KAND	83	PreservedSpecimen		Carex bigelowii Torr. ex Schwein.	species	Cyperaceae	Carex	bigelowii		Torr. ex Schwein.		RU	Murmansk Region	Кольский район	Дальние Зеленцы; восточный борт губы Воронья, 200 м к югу от ЛЭП		69.18055	35.80764	WGS 84	500		2005-07-26	2005	7	26	Волкова П.А. | Елисеева Е.В.	Егорова Т.В.	Vascular Plant Herbarium at the Kandalaksha Strict Nature Reserve (KAND), Russia	ru	Creative Commons Attribution (CC-BY) 4.0 License	https://laplandflora.ru/#7159
7160-KAND-84	KAND	84	PreservedSpecimen		Carex glareosa Wahlenb.	species	Cyperaceae	Carex	glareosa		Wahlenb.		RU	Murmansk Region	Кольский район	Дальние Зеленцы; губа Подпахта, западный берег	сырая расщепа скал	69.14778	35.92315	WGS 84	400		2005-07-24	2005	7	24	Волкова П.А. | Елисеева Е.В.	Егорова Т.В.	Vascular Plant Herbarium at the Kandalaksha Strict Nature Reserve (KAND), Russia	ru	Creative Commons Attribution (CC-BY) 4.0 License	https://laplandflora.ru/#7160
7161-KAND-85	KAND	85	PreservedSpecimen		Carex rotundata Wahlenb.	species	Cyperaceae	Carex	rotundata		Wahlenb.		RU	Murmansk Region	Кольский район	Дальние Зеленцы; дорога Туманный-Дальние Зеленцы, урочище Теплый лог	на обочине, кустарничково-лишайниковая тундра	68.96068	35.71847	WGS 84	2000		2005-07-22	2005	7	22	Волкова П.А. | Сухова Д.В.	Егорова Т.В.	Vascular Plant Herbarium at the Kandalaksha Strict Nature Reserve (KAND), Russia	ru	Creative Commons Attribution (CC-BY) 4.0 License	https://laplandflora.ru/#7161
7162-KAND-86	KAND	86	PreservedSpecimen		Carex atrata L.	species	Cyperaceae	Carex	atrata		L.		RU	Murmansk Region	Кольский район	Дальние Зеленцы; губа Подпахта, 30 м от кордона заповедника	сырая кустарничковая тундра	69.14538	35.92786	WGS 84	50		2005-07-23	2005	7	23	Сухова Д.В.	Егорова Т.В.	Vascular Plant Herbarium at the Kandalaksha Strict Nature Reserve (KAND), Russia	ru	Creative Commons Attribution (CC-BY) 4.0 License	https://laplandflora.ru/#7162
7163-KAND-87	KAND	87	PreservedSpecimen		Carex brunnescens (Pers.) Poir.	species	Cyperaceae	Carex	brunnescens		(Pers.) Poir.		RU	Murmansk Region	Кандалакшский район	Олений архипелаг; о. Олений, Сенная губа	cуходольный луг	67.10636	32.36084	WGS 84	250		1981-07-24	1981	7	24	Воробьева Е.Г.	Кожин М.Н.	Vascular Plant Herbarium at the Kandalaksha Strict Nature Reserve (KAND), Russia	ru	Creative Commons Attribution (CC-BY) 4.0 License	https://laplandflora.ru/#7163
7164-KAND-88	KAND	88	PreservedSpecimen		Carex chordorrhiza L.f.	species	Cyperaceae	Carex	chordorrhiza		L.f.		RU	Murmansk Region	Кандалакшский район	Олений архипелаг; о. Олений, Коровья губа, у тропы		67.09865	32.37408	WGS 84	500		1979	1979			аноним	Кожин М.Н.	Vascular Plant Herbarium at the Kandalaksha Strict Nature Reserve (KAND), Russia	ru	Creative Commons Attribution (CC-BY) 4.0 License	https://laplandflora.ru/#7164
7165-KAND-89	KAND	89	PreservedSpecimen		Carex nigra (L.) Reichard	species	Cyperaceae	Carex	nigra		(L.) Reichard		RU	Murmansk Region	Кандалакшский район	Северный архипелаг; о. Голая луда		67.06496	32.47023	WGS 84	100		2004-08-17	2004	8	17	Жерихина В.Н.	Кожин М.Н.	Vascular Plant Herbarium at the Kandalaksha Strict Nature Reserve (KAND), Russia	ru	Creative Commons Attribution (CC-BY) 4.0 License	https://laplandflora.ru/#7165
7166-KAND-90	KAND	90	PreservedSpecimen		Carex mackenziei V.I.Krecz.	species	Cyperaceae	Carex	mackenziei		V.I.Krecz.		RU	Murmansk Region	Кандалакшский район	Северный архипелаг; о. Центральная луда	заболоченное место	67.05291	32.59517	WGS 84	50		1976-07-09	1976	7	9	Воробьева Е.Г.	Кожин М.Н.	Vascular Plant Herbarium at the Kandalaksha Strict Nature Reserve (KAND), Russia	ru	Creative Commons Attribution (CC-BY) 4.0 License	https://laplandflora.ru/#7166
7167-KAND-91	KAND	91	PreservedSpecimen		Carex canescens L.	species	Cyperaceae	Carex	canescens		L.		RU	Murmansk Region	Кандалакшский район	Олений архипелаг; о. Олений	скалы	67.09486	32.38686	WGS 84	2800		1979-07-20	1979	7	20	Воробьева Е.Г.	Кожин М.Н.	Vascular Plant Herbarium at the Kandalaksha Strict Nature Reserve (KAND), Russia	ru	Creative Commons Attribution (CC-BY) 4.0 License	https://laplandflora.ru/#7167
7168-KAND-92	KAND	92	PreservedSpecimen		Carex canescens L.	species	Cyperaceae	Carex	canescens		L.		RU	Murmansk Region	Кандалакшский район	Олений архипелаг; о. Олений	сфагновое болото	67.09486	32.38686	WGS 84	2800		1981	1981			Никитина Е.И.	Кожин М.Н.	Vascular Plant Herbarium at the Kandalaksha Strict Nature Reserve (KAND), Russia	ru	Creative Commons Attribution (CC-BY) 4.0 License	https://laplandflora.ru/#7168
7169-KAND-93	KAND	93	PreservedSpecimen		Carex mackenziei V.I.Krecz.	species	Cyperaceae	Carex	mackenziei		V.I.Krecz.		RU	Murmansk Region	Кандалакшский район	Кибринский архипелаг; о. Северная Кибринская луда	в скальной ванне у воды	66.93651	32.81791	WGS 84	160		1976-07-27	1976	7	27	Воробьева Е.Г.	Кожин М.Н.	Vascular Plant Herbarium at the Kandalaksha Strict Nature Reserve (KAND), Russia	ru	Creative Commons Attribution (CC-BY) 4.0 License	https://laplandflora.ru/#7169
7170-KAND-94	KAND	94	PreservedSpecimen		Carex chordorrhiza L.f.	species	Cyperaceae	Carex	chordorrhiza		L.f.		RU	Murmansk Region	Кандалакшский район	Олений архипелаг; о. Олений	у ручья	67.09486	32.38686	WGS 84	2800		1979-07-20	1979	7	20	Воробьева Е.Г.	Кожин М.Н.	Vascular Plant Herbarium at the Kandalaksha Strict Nature Reserve (KAND), Russia	ru	Creative Commons Attribution (CC-BY) 4.0 License	https://laplandflora.ru/#7170
7171-KAND-95	KAND	95	PreservedSpecimen		Carex brunnescens (Pers.) Poir.	species	Cyperaceae	Carex	brunnescens		(Pers.) Poir.		RU	Murmansk Region	Кандалакшский район	Северный архипелаг; о. Ряжков, центральная тропа возле озера		67.01891	32.55057	WGS 84	400		1976-09-03	1976	9	3	Большакова Л.	Алексеев Ю.Е.	Vascular Plant Herbarium at the Kandalaksha Strict Nature Reserve (KAND), Russia	ru	Creative Commons Attribution (CC-BY) 4.0 License	https://laplandflora.ru/#7171
7172-KAND-96	KAND	96	PreservedSpecimen		Carex brunnescens (Pers.) Poir.	species	Cyperaceae	Carex	brunnescens		(Pers.) Poir.		RU	Murmansk Region	Кандалакшский район	Лувеньгский архипелаг; о. Бережной Власов	небольшое болотце	67.08424	32.68901	WGS 84	1100		1976-07-16	1976	7	16	Воробьева Е.Г.	Алексеев Ю.Е.	Vascular Plant Herbarium at the Kandalaksha Strict Nature Reserve (KAND), Russia	ru	Creative Commons Attribution (CC-BY) 4.0 License	https://laplandflora.ru/#7172
7173-KAND-97	KAND	97	PreservedSpecimen		Carex rariflora (Wahlenb.) Sm.	species	Cyperaceae	Carex	rariflora		(Wahlenb.) Sm.		RU	Murmansk Region	Кандалакшский район	Лувеньгский архипелаг; о. Бережной Власов	опушка леса, сырой березняк	67.08424	32.68901	WGS 84	1100		1983-07-08	1983	7	8	Пименова	Кожин М.Н.	Vascular Plant Herbarium at the Kandalaksha Strict Nature Reserve (KAND), Russia	ru	Creative Commons Attribution (CC-BY) 4.0 License	https://laplandflora.ru/#7173
7174-KAND-98	KAND	98	PreservedSpecimen		Carex canescens L.	species	Cyperaceae	Carex	canescens		L.		RU	Murmansk Region	Кандалакшский район	Северный архипелаг; о. Докучеиха, на западном мысу	болотце, в воде, кочки	66.96389	32.64453	WGS 84	400		1979-07-02	1979	7	2	Воробьева Е.Г.	Кожин М.Н.	Vascular Plant Herbarium at the Kandalaksha Strict Nature Reserve (KAND), Russia	ru	Creative Commons Attribution (CC-BY) 4.0 License	https://laplandflora.ru/#7174
7175-KAND-99	KAND	99	PreservedSpecimen		Carex canescens L.	species	Cyperaceae	Carex	canescens		L.		RU	Murmansk Region	Кандалакшский район	Северный архипелаг; о. Седловатая луда	кочкарная тундра	66.94032	32.65998	WGS 84	170		1979-07-14	1979	7	14	Воробьева Е.Г.	Кожин М.Н.	Vascular Plant Herbarium at the Kandalaksha Strict Nature Reserve (KAND), Russia	ru	Creative Commons Attribution (CC-BY) 4.0 License	https://laplandflora.ru/#7175
7176-KAND-100	KAND	100	PreservedSpecimen		Carex canescens L.	species	Cyperaceae	Carex	canescens		L.		RU	Murmansk Region	Кандалакшский район	Олений архипелаг; о. Олений, Тетерья губа	по краю болота	67.10636	32.36084	WGS 84	250		1981-07-24	1981	7	24	Воробьева Е.Г.	Кожин М.Н.	Vascular Plant Herbarium at the Kandalaksha Strict Nature Reserve (KAND), Russia	ru	Creative Commons Attribution (CC-BY) 4.0 License	https://laplandflora.ru/#7176
7177-KAND-101	KAND	101	PreservedSpecimen		Carex glareosa Wahlenb.	species	Cyperaceae	Carex	glareosa		Wahlenb.		RU	Murmansk Region	Кандалакшский район	Тарасиха архипелаг; о. Тарасиха, южный мыс	опушка леса, моховая кочка	66.81799	32.73053	WGS 84	250		1979-07-11	1979	7	11	Воробьева Е.Г.	Кожин М.Н.	Vascular Plant Herbarium at the Kandalaksha Strict Nature Reserve (KAND), Russia	ru	Creative Commons Attribution (CC-BY) 4.0 License	https://laplandflora.ru/#7177
7178-KAND-102	KAND	102	PreservedSpecimen		Carex canescens L.	species	Cyperaceae	Carex	canescens		L.		RU	Murmansk Region	Кандалакшский район	пос. Лувеньга	скальная ванна	67.10286	32.7122	WGS 84	1000		1976-07-15	1976	7	15	Воробьева Е.Г.	Кожин М.Н.	Vascular Plant Herbarium at the Kandalaksha Strict Nature Reserve (KAND), Russia	ru	Creative Commons Attribution (CC-BY) 4.0 License	https://laplandflora.ru/#7178
7179-KAND-103	KAND	103	PreservedSpecimen		Carex glareosa Wahlenb.	species	Cyperaceae	Carex	glareosa		Wahlenb.		RU	Murmansk Region	Кандалакшский район	Тарасиха архипелаг; о. Верблюд (луда)		66.83128	32.73697	WGS 84	30		1976-08-19	1976	8	19	Воробьева Е.Г.	Кожин М.Н.	Vascular Plant Herbarium at the Kandalaksha Strict Nature Reserve (KAND), Russia	ru	Creative Commons Attribution (CC-BY) 4.0 License	https://laplandflora.ru/#7179
7180-KAND-104	KAND	104	PreservedSpecimen		Carex brunnescens (Pers.) Poir.	species	Cyperaceae	Carex	brunnescens		(Pers.) Poir.		RU	Murmansk Region	Терский район	Порья губа; о. Озерчанка	осоковое болото	66.67724	33.88622	WGS 84	500		1971-07-15	1971	7	15	Царькова В.А.	Алексеев Ю.Е.	Vascular Plant Herbarium at the Kandalaksha Strict Nature Reserve (KAND), Russia	ru	Creative Commons Attribution (CC-BY) 4.0 License	https://laplandflora.ru/#7180
7181-KAND-105	KAND	105	PreservedSpecimen		Carex canescens L.	species	Cyperaceae	Carex	canescens		L.		RU	Murmansk Region	Кандалакшский район	Северный архипелаг; о. Голая луда		67.06496	32.47023	WGS 84	100		2004-08-17	2004	8	17	Жерихина В.Н.	Кожин М.Н.	Vascular Plant Herbarium at the Kandalaksha Strict Nature Reserve (KAND), Russia	ru	Creative Commons Attribution (CC-BY) 4.0 License	https://laplandflora.ru/#7181
7182-KAND-106	KAND	106	PreservedSpecimen		Chrysaspis spadicea (L.) Greene	species	Fabaceae	Chrysaspis	spadicea		(L.) Greene		RU	Murmansk Region	Кольский район	пос. Туманный	газон на автобусной станции	68.88455	35.69296	WGS 84	500		2005-07-21	2005	7	21	Сухов С.В.	Сухова Д.В.	Vascular Plant Herbarium at the Kandalaksha Strict Nature Reserve (KAND), Russia	ru	Creative Commons Attribution (CC-BY) 4.0 License	https://laplandflora.ru/#7182
7183-KAND-107	KAND	107	PreservedSpecimen		Ranunculus acris L.	species	Ranunculaceae	Ranunculus	acris		L.		RU	Murmansk Region	Кольский район	Дальние Зеленцы	сбитый пустырь	69.11591	36.06398	WGS 84	2000		2005-07-22	2005	7	22	Сухов С.В.	Кожин М.Н.	Vascular Plant Herbarium at the Kandalaksha Strict Nature Reserve (KAND), Russia	ru	Creative Commons Attribution (CC-BY) 4.0 License	https://laplandflora.ru/#7183
7184-KAND-108	KAND	108	PreservedSpecimen		Rorippa sylvestris (L.) Bess.	species	Brassicaceae	Rorippa	sylvestris		(L.) Bess.		RU	Murmansk Region	Кольский район	пос. Туманный; автодорога Мурманск - Туманный	обочина	68.80686	35.49005	WGS 84	10000		2005-07-21	2005	7	21	Сухов С.В.	Сухова Д.В.	Vascular Plant Herbarium at the Kandalaksha Strict Nature Reserve (KAND), Russia	ru	Creative Commons Attribution (CC-BY) 4.0 License	https://laplandflora.ru/#7184
7185-KAND-109	KAND	109	PreservedSpecimen		Lathyrus pilosus Cham.	species	Fabaceae	Lathyrus	pilosus		Cham.		RU	Murmansk Region	Кольский район	Дальние Зеленцы; 11 км к западу-северо-западу, восточный берег реки Воронья, в 2 км к югу от устья ручья Хохрячий	опушка кривостойного березняка	69.1372	35.78838	WGS 84	300		2005-07-28	2005	7	28	Абрамова Л.А. | Волкова П.А.	Кожин М.Н.	Vascular Plant Herbarium at the Kandalaksha Strict Nature Reserve (KAND), Russia	ru	Creative Commons Attribution (CC-BY) 4.0 License	https://laplandflora.ru/#7185
7186-KAND-110	KAND	110	PreservedSpecimen		Drosera rotundifolia L.	species	Droseraceae	Drosera	rotundifolia		L.		RU	Murmansk Region	Кольский район	Дальние Зеленцы; 12 км к западу-северо-западу, восточный берег реки Воронья, в 1 км к югу от устья ручья Хохрячий	верховое болото на террасе	69.1372	35.78838	WGS 84	300		2005-07-28	2005	7	28	Абрамова Л.А. | Волкова П.А.	Абрамова Л.А. | Волкова П.А.	Vascular Plant Herbarium at the Kandalaksha Strict Nature Reserve (KAND), Russia	ru	Creative Commons Attribution (CC-BY) 4.0 License	https://laplandflora.ru/#7186
7190-KAND-114	KAND	114	PreservedSpecimen	M-14	Carex capitata L.	species	Cyperaceae	Carex	capitata		L.		RU	Murmansk Region	Терский район	Турий мыс; восточная пограничная просека, близ р. Водопадный	пограничная просека, на переувлажненном лугу	66.55248	34.56805	WGS 84	50		2006-08-06	2006	8	6	Кожин М.Н.	Кожин М.Н.	Vascular Plant Herbarium at the Kandalaksha Strict Nature Reserve (KAND), Russia	ru	Creative Commons Attribution (CC-BY) 4.0 License	https://laplandflora.ru/#7190
7208-KAND-131	KAND	131	PreservedSpecimen	M-51a	Carex vaginata Tausch	species	Cyperaceae	Carex	vaginata		Tausch		RU	Murmansk Region	Терский район	Турий мыс; пограничная восточная просека	заболоченный участок	66.55272	34.56816	WGS 84	200		2006-08-08	2006	8	8	Кожин М.Н.	Кожин М.Н.	Vascular Plant Herbarium at the Kandalaksha Strict Nature Reserve (KAND), Russia	ru	Creative Commons Attribution (CC-BY) 4.0 License	https://laplandflora.ru/#7208
7209-KAND-132	KAND	132	PreservedSpecimen	M-52a	Carex panicea L.	species	Cyperaceae	Carex	panicea		L.		RU	Murmansk Region	Терский район	Турий мыс; оз. Заповедное	тростниково-сфагновое болото - край озера	66.55279	34.54703	WGS 84	50		2006-08-08	2006	8	8	Кожин М.Н.	Кожин М.Н.	Vascular Plant Herbarium at the Kandalaksha Strict Nature Reserve (KAND), Russia	ru	Creative Commons Attribution (CC-BY) 4.0 License	https://laplandflora.ru/#7209
7211-KAND-134	KAND	134	PreservedSpecimen		Saxifraga stellaris L.	species	Saxifragaceae	Saxifraga	stellaris		L.		RU	Murmansk Region	Кольский район	Дальние Зеленцы; 7 км к западу-северо-западу, западное подножье сопки к югу от кордона Подпахта	висячее сфагновое болото	69.1432	35.92684	WGS 84	200		2005-07-23	2005	7	23	Волкова П.А. | Сухова Д.В.	Волкова П.А. | Сухова Д.В.	Vascular Plant Herbarium at the Kandalaksha Strict Nature Reserve (KAND), Russia	ru	Creative Commons Attribution (CC-BY) 4.0 License	https://laplandflora.ru/#7211
7212-KAND-135	KAND	135	PreservedSpecimen		Poa pratensis L.	species	Poaceae	Poa	pratensis		L.		RU	Murmansk Region	Кольский район	Дальние Зеленцы; восточное побережье губы	скальная щель, переувлажненная моховая подушка у ручья	69.11446	36.10593	WGS 84	800		2005-07-31	2005	7	31	Абрамова Л.А.	Цвелев Н.Н.	Vascular Plant Herbarium at the Kandalaksha Strict Nature Reserve (KAND), Russia	ru	Creative Commons Attribution (CC-BY) 4.0 License	https://laplandflora.ru/#7212
7213-KAND-136	KAND	136	PreservedSpecimen		Euphrasia wettsteinii G.L.Gusarova	species	Orobanchaceae	Euphrasia	wettsteinii		G.L.Gusarova		RU	Murmansk Region	Кольский район	Дальние Зеленцы; 2 км к югу от кута губы Ярнышная	на склоне	69.066	36.04751	WGS 84	500		2005-07-30	2005	7	30	Абрамова Л.А. | Волкова П.А.	Цвелев Н.Н.	Vascular Plant Herbarium at the Kandalaksha Strict Nature Reserve (KAND), Russia	ru	Creative Commons Attribution (CC-BY) 4.0 License	https://laplandflora.ru/#7213
7214-KAND-137	KAND	137	PreservedSpecimen		Viola ? hyperborea (Rupr.) Vl.V.Nikitin	species	Violaceae	Viola	hyperborea		(Rupr.) Vl.V.Nikitin		RU	Murmansk Region	Кольский район	Дальние Зеленцы; 12 км к северо-западу, оз. Поморское-5, юго-восточный берег	заболоченная тундра, прямо над водой	69.16052	35.87849	WGS 84	200		2005-07-25	2005	7	25	Сухов С.В. | Сухова Д.В.	Кожин М.Н.	Vascular Plant Herbarium at the Kandalaksha Strict Nature Reserve (KAND), Russia	ru	Creative Commons Attribution (CC-BY) 4.0 License	https://laplandflora.ru/#7214
7215-KAND-138	KAND	138	PreservedSpecimen		Drosera anglica Huds.	species	Droseraceae	Drosera	anglica		Huds.		RU	Murmansk Region	Кольский район	Дальние Зеленцы; 10,5 км к западу-сверо-западу, восточный берег реки Воронья, правый берег нижнего левого притока ручья Хохрячий, подножие сопки "119"	заболоченная тундра	69.14254	35.80404	WGS 84	500		2005-07-28	2005	7	28	Абрамова Л.А. | Волкова П.А.	Абрамова Л.А. | Волкова П.А.	Vascular Plant Herbarium at the Kandalaksha Strict Nature Reserve (KAND), Russia	ru	Creative Commons Attribution (CC-BY) 4.0 License	https://laplandflora.ru/#7215
7216-KAND-139	KAND	139	PreservedSpecimen		Vahlodea atropurpurea (Wahlenb.) Fr. ex Hartm.	species	Poaceae	Vahlodea	atropurpurea		(Wahlenb.) Fr. ex Hartm.		RU	Murmansk Region	Кольский район	Дальние Зеленцы; 6 км к западу-сверо-западу, восточный берег реки Воронья, южный берег оз. Подпахтинское	тундровая луговина	69.12733	35.93765	WGS 84	500		2005-07-23	2005	7	23	Волкова П.А. | Сухова Д.В.	Волкова П.А. | Сухова Д.В.	Vascular Plant Herbarium at the Kandalaksha Strict Nature Reserve (KAND), Russia	ru	Creative Commons Attribution (CC-BY) 4.0 License	https://laplandflora.ru/#7216
7217-KAND-140	KAND	140	PreservedSpecimen		Phalaroides arundinacea (L.) Rauschert	species	Poaceae	Phalaroides	arundinacea		(L.) Rauschert		RU	Murmansk Region	Кольский район	Дальние Зеленцы, у жилья	сорный луг	69.11591	36.06398	WGS 84	500		2005-07-30	2005	7	30	Сухов С.В. | Сухова Д.В.	Сухов С. | Сухова Д.В.	Vascular Plant Herbarium at the Kandalaksha Strict Nature Reserve (KAND), Russia	ru	Creative Commons Attribution (CC-BY) 4.0 License	https://laplandflora.ru/#7217
7218-KAND-141	KAND	141	PreservedSpecimen		Poa alpina L.	species	Poaceae	Poa	alpina		L.		RU	Murmansk Region	Кольский район	Дальние Зеленцы; 12 км к северо-западу, восточный берег губы Подпахта	заболоченная тундра под сопкой	69.14675	35.93941	WGS 84	500		2005-07-27	2005	7	27	Абрамова Л.А.	Абрамова Л.А.	Vascular Plant Herbarium at the Kandalaksha Strict Nature Reserve (KAND), Russia	ru	Creative Commons Attribution (CC-BY) 4.0 License	https://laplandflora.ru/#7218
7219-KAND-142	KAND	142	PreservedSpecimen		Lonicera pallasii Ledeb.	species	Caprifoliaceae	Lonicera	pallasii		Ledeb.		RU	Republic of Karelia	Лоухский район	Кемь-Лудский архипелаг; о. Коржничиха	вороничник	66.43179	33.79767	WGS 84	350		2003-08-10	2003	8	10	Абрамова Л.А. | Волкова П.А.	Абрамова Л.А. | Волкова П.А.	Vascular Plant Herbarium at the Kandalaksha Strict Nature Reserve (KAND), Russia	ru	Creative Commons Attribution (CC-BY) 4.0 License	https://laplandflora.ru/#7219
7220-KAND-143	KAND	143	PreservedSpecimen		Tephroseris palustris (L.) Rchb.	species	Asteraceae	Tephroseris	palustris		(L.) Rchb.		RU	Murmansk Region	Кольский район	Дальние Зеленцы; 12 км к северо-западу, кордон Подпахтинский	сырая луговина	69.14535	35.92781	WGS 84	50		2005-07-23	2005	7	23	Сухова Д.В.	Сухова Д.В.	Vascular Plant Herbarium at the Kandalaksha Strict Nature Reserve (KAND), Russia	ru	Creative Commons Attribution (CC-BY) 4.0 License	https://laplandflora.ru/#7220
7221-KAND-144	KAND	144	PreservedSpecimen		Poa pratensis L.	species	Poaceae	Poa	pratensis		L.		RU	Republic of Karelia	Лоухский район	Кемь-Лудский архипелаг; о. Перейма [о. Асафьева Перейма], южной берег	березняк с майником	66.4315	33.82662	WGS 84	350		2004-08-09	2004	8	9	Абрамова Л.А. | Шипунов А.Б.	Абрамова Л.А. | Шипунов А.Б.	Vascular Plant Herbarium at the Kandalaksha Strict Nature Reserve (KAND), Russia	ru	Creative Commons Attribution (CC-BY) 4.0 License	https://laplandflora.ru/#7221
7222-KAND-145	KAND	145	PreservedSpecimen		Drosera anglica Huds.	species	Droseraceae	Drosera	anglica		Huds.		RU	Republic of Karelia	Лоухский район	Кемь-Лудский архипелаг; о. Большой Кемь-Лудский, восточная оконечность	переходное болото с Сarex lasiocarpa, на краю мочажины	66.41784	33.7914	WGS 84	200		2004-08-08	2004	8	8	Абрамова Л.А. | Шипунов А.Б.	Абрамова Л.А. | Шипунов А.Б.	Vascular Plant Herbarium at the Kandalaksha Strict Nature Reserve (KAND), Russia	ru	Creative Commons Attribution (CC-BY) 4.0 License	https://laplandflora.ru/#7222
7223-KAND-146	KAND	146	PreservedSpecimen		Arctagrostis latifolia (R.Br.) Griseb.	species	Poaceae	Arctagrostis	latifolia		(R.Br.) Griseb.		RU	Murmansk Region	Кольский район	Дальние Зеленцы; окрестности кордона Подпахта	заболоченная тундра	69.14538	35.92786	WGS 84	100		2005-07-24	2005	7	24	Волкова П.А. | Сухова Д.В.	Волкова П.А. | Сухова Д.В.	Vascular Plant Herbarium at the Kandalaksha Strict Nature Reserve (KAND), Russia	ru	Creative Commons Attribution (CC-BY) 4.0 License	https://laplandflora.ru/#7223
7224-KAND-147	KAND	147	PreservedSpecimen		Drosera anglica Huds.	species	Droseraceae	Drosera	anglica		Huds.		RU	Murmansk Region	Кольский район	Дальние Зеленцы; 12 км к северо-западу, 500 м к северо-западу от оз. Подпахтинского	заболоченная тундра	69.14352	35.91967	WGS 84	250		2005-07-28	2005	7	28	Абрамова Л.А. | Волкова П.А.	Абрамова Л.А. | Волкова П.А.	Vascular Plant Herbarium at the Kandalaksha Strict Nature Reserve (KAND), Russia	ru	Creative Commons Attribution (CC-BY) 4.0 License	https://laplandflora.ru/#7224
7225-KAND-148	KAND	148	PreservedSpecimen		Saxifraga rivularis L.	species	Saxifragaceae	Saxifraga	rivularis		L.		RU	Murmansk Region	Кольский район	Дальние Зеленцы; 6 км к северо-западу, западный берег губы Подпахта	грот в сырых замшелых скалах северной экспозиции	69.14721	35.82357	WGS 84	300		2005-07-24	2005	7	24	Елисеева Е.В. | Сухова Д.В.	Кожин М.Н.	Vascular Plant Herbarium at the Kandalaksha Strict Nature Reserve (KAND), Russia	ru	Creative Commons Attribution (CC-BY) 4.0 License	https://laplandflora.ru/#7225
7226-KAND-149	KAND	149	PreservedSpecimen		Drosera anglica Huds.	species	Droseraceae	Drosera	anglica		Huds.		RU	Murmansk Region	Кольский район	Дальние Зеленцы; 10,5 км к западу-сверо-западу, восточный берег реки Воронья, правый берег нижнего левого притока ручья Хохрячий, подножие сопки "119"	заболоченная тундра	69.14254	35.80404	WGS 84	500		2005-07-28	2005	7	28	Абрамова Л.А. | Волкова П.А.	Абрамова Л.А. | Волкова П.А.	Vascular Plant Herbarium at the Kandalaksha Strict Nature Reserve (KAND), Russia	ru	Creative Commons Attribution (CC-BY) 4.0 License	https://laplandflora.ru/#7226
7227-KAND-150	KAND	150	PreservedSpecimen		Tephroseris palustris (L.) Rchb.	species	Asteraceae	Tephroseris	palustris		(L.) Rchb.		RU	Murmansk Region	Кольский район	Дальние Зеленцы; окрестности кордона Подпахта	сырая луговина	69.14538	35.92786	WGS 84	100		2005-07-23	2005	7	23	Мордвинкин Д. | Сухова Д.В.	Мордвинкин Д. | Сухова Д.В.	Vascular Plant Herbarium at the Kandalaksha Strict Nature Reserve (KAND), Russia	ru	Creative Commons Attribution (CC-BY) 4.0 License	https://laplandflora.ru/#7227
7228-KAND-151	KAND	151	PreservedSpecimen		Phyllodoce caerulea (L.) Bab.	species	Ericaceae	Phyllodoce	caerulea		(L.) Bab.		RU	Murmansk Region	Кольский район	Дальние Зеленцы; окрестности кордона Подпахта	кустарничковая тундра	69.14538	35.92786	WGS 84	100		2005-07-23	2005	7	23	Волкова П.А.	Волкова П.А.	Vascular Plant Herbarium at the Kandalaksha Strict Nature Reserve (KAND), Russia	ru	Creative Commons Attribution (CC-BY) 4.0 License	https://laplandflora.ru/#7228
7229-KAND-152	KAND	152	PreservedSpecimen		Carex adelostoma V.I.Krecz.	species	Cyperaceae	Carex	adelostoma		V.I.Krecz.		RU	Murmansk Region	Кольский район	Дальние Зеленцы; оз. Промерное		69.12217	36.05793	WGS 84	300		2004	2004			Герасимов Д.М.	Егорова Т.В.	Vascular Plant Herbarium at the Kandalaksha Strict Nature Reserve (KAND), Russia	ru	Creative Commons Attribution (CC-BY) 4.0 License	https://laplandflora.ru/#7229
7230-KAND-153	KAND	153	PreservedSpecimen		Carex bigelowii Torr. ex Schwein.	species	Cyperaceae	Carex	bigelowii		Torr. ex Schwein.		RU	Murmansk Region	Кольский район	Дальние Зеленцы; оз. Промерное		69.12217	36.05793	WGS 84	300		2004	2004			Герасимов Д.М.	Егорова Т.В.	Vascular Plant Herbarium at the Kandalaksha Strict Nature Reserve (KAND), Russia	ru	Creative Commons Attribution (CC-BY) 4.0 License	https://laplandflora.ru/#7230
7231-KAND-154	KAND	154	PreservedSpecimen		Carex glareosa Wahlenb.	species	Cyperaceae	Carex	glareosa		Wahlenb.		RU	Murmansk Region	Кольский район	Гавриловский архипелаг	в колонии тупиков	69.17538	35.90278	WGS 84	6000		2004	2004			Герасимов Д.М.	Егорова Т.В.	Vascular Plant Herbarium at the Kandalaksha Strict Nature Reserve (KAND), Russia	ru	Creative Commons Attribution (CC-BY) 4.0 License	https://laplandflora.ru/#7231
7232-KAND-155	KAND	155	PreservedSpecimen		Carex aquatilis Wahlenb.	species	Cyperaceae	Carex	aquatilis		Wahlenb.		RU	Murmansk Region	Кольский район	Дальние Зеленцы; оз. Промерное		69.12217	36.05793	WGS 84	300		2004-08-01	2004	8	1	Герасимов Д.М.	Герасимов Д.М.	Vascular Plant Herbarium at the Kandalaksha Strict Nature Reserve (KAND), Russia	ru	Creative Commons Attribution (CC-BY) 4.0 License	https://laplandflora.ru/#7232
7233-KAND-156	KAND	156	PreservedSpecimen		Carex rariflora (Wahlenb.) Sm.	species	Cyperaceae	Carex	rariflora		(Wahlenb.) Sm.		RU	Murmansk Region	Кольский район	Дальние Зеленцы; оз. Промерное		69.12217	36.05793	WGS 84	300		2004-08-04	2004	8	4	Герасимов Д.М.	Герасимов Д.М.	Vascular Plant Herbarium at the Kandalaksha Strict Nature Reserve (KAND), Russia	ru	Creative Commons Attribution (CC-BY) 4.0 License	https://laplandflora.ru/#7233
7234-KAND-157	KAND	157	PreservedSpecimen		Parnassia palustris L.	species	Celastraceae	Parnassia	palustris		L.		RU	Murmansk Region	Кольский район	Дальние Зеленцы		69.11591	36.06398	WGS 84	2000		2004-08-01	2004	8	1	Герасимов Д.М.	Герасимов Д.М.	Vascular Plant Herbarium at the Kandalaksha Strict Nature Reserve (KAND), Russia	ru	Creative Commons Attribution (CC-BY) 4.0 License	https://laplandflora.ru/#7234
7235-KAND-158	KAND	158	PreservedSpecimen		Lotus corniculatus L.	species	Fabaceae	Lotus	corniculatus		L.		RU	Murmansk Region	Кольский район	Дальние Зеленцы		69.11591	36.06398	WGS 84	2000		2004-08-09	2004	8	9	Герасимов Д.М.	Герасимов Д.М.	Vascular Plant Herbarium at the Kandalaksha Strict Nature Reserve (KAND), Russia	ru	Creative Commons Attribution (CC-BY) 4.0 License	https://laplandflora.ru/#7235
7236-KAND-159	KAND	159	PreservedSpecimen		Valeriana sambucifolia Mikan fil.	species	Caprifoliaceae	Valeriana	sambucifolia		Mikan fil.		RU	Murmansk Region	Кольский район	Дальние Зеленцы; губа Ярнышная		69.10414	36.06201	WGS 84	2000		2004-08-11	2004	8	11	Герасимов Д.М.	Герасимов Д.М.	Vascular Plant Herbarium at the Kandalaksha Strict Nature Reserve (KAND), Russia	ru	Creative Commons Attribution (CC-BY) 4.0 License	https://laplandflora.ru/#7236
7237-KAND-160	KAND	160	PreservedSpecimen		Saxifraga rivularis L.	species	Saxifragaceae	Saxifraga	rivularis		L.		RU	Murmansk Region	Кольский район	Дальние Зеленцы; губа Подпахта, западный берег	по сочащимся расщелинам	69.14778	35.92315	WGS 84	400		2004-08-03	2004	8	3	Герасимов Д.М.		Vascular Plant Herbarium at the Kandalaksha Strict Nature Reserve (KAND), Russia	ru	Creative Commons Attribution (CC-BY) 4.0 License	https://laplandflora.ru/#7237
7238-KAND-161	KAND	161	PreservedSpecimen		Ranunculus sceleratus L.	species	Ranunculaceae	Ranunculus	sceleratus		L.		RU	Murmansk Region	Терский район	Порья губа; о. Малый Крестовый, площадка 31	прибрежная орнитогенная ассоциация, в скальной ванне	66.67562	33.90308	WGS 84	150		1982-07-23	1982	7	23	Георгиевский А.Б.	Георгиевский А.Б.	Vascular Plant Herbarium at the Kandalaksha Strict Nature Reserve (KAND), Russia	ru	Creative Commons Attribution (CC-BY) 4.0 License	https://laplandflora.ru/#7238
7239-KAND-162	KAND	162	PreservedSpecimen		Draba incana L.	species	Brassicaceae	Draba	incana		L.		RU	Murmansk Region	Терский район	Порья губа		66.74334	33.7137	WGS 84	12000		1981	1981			Георгиевский А.Б.	Кожин М.Н.	Vascular Plant Herbarium at the Kandalaksha Strict Nature Reserve (KAND), Russia	ru	Creative Commons Attribution (CC-BY) 4.0 License	https://laplandflora.ru/#7239
7240-KAND-163	KAND	163	PreservedSpecimen		Polygonum aviculare L.	species	Polygonaceae	Polygonum	aviculare		L.		RU	Murmansk Region	Терский район	Порья губа; о. Дьячиха	по трещинам скал	66.75177	33.74152	WGS 84	20		1981-07-12	1981	7	12	Георгиевский А.Б.	Баландин С.	Vascular Plant Herbarium at the Kandalaksha Strict Nature Reserve (KAND), Russia	ru	Creative Commons Attribution (CC-BY) 4.0 License	https://laplandflora.ru/#7240
7241-KAND-164	KAND	164	PreservedSpecimen		Draba incana L.	species	Brassicaceae	Draba	incana		L.		RU	Murmansk Region	Терский район	Порья губа; о. Крестовый		66.67562	33.90308	WGS 84	150		1982-07-23	1982	7	23	Георгиевский А.Б.	Кожин М.Н.	Vascular Plant Herbarium at the Kandalaksha Strict Nature Reserve (KAND), Russia	ru	Creative Commons Attribution (CC-BY) 4.0 License	https://laplandflora.ru/#7241
7242-KAND-165	KAND	165	PreservedSpecimen		Draba incana L.	species	Brassicaceae	Draba	incana		L.		RU	Murmansk Region	Терский район	Порья губа; о. Большая Южная луда		66.76931	33.68359	WGS 84	50		1981-07-15	1981	7	15	Георгиевский А.Б.	Кожин М.Н.	Vascular Plant Herbarium at the Kandalaksha Strict Nature Reserve (KAND), Russia	ru	Creative Commons Attribution (CC-BY) 4.0 License	https://laplandflora.ru/#7242
7243-KAND-166	KAND	166	PreservedSpecimen		Cerastium glabratum (Wahlenb.) Hartm.	species	Caryophyllaceae	Cerastium	glabratum		(Wahlenb.) Hartm.		RU	Murmansk Region	Кольский район	Дальние Зеленцы; Дальний пляж	у ручья	69.10787	36.1027	WGS 84	200		2004-08-04	2004	8	4	Герасимов Д.М.	Герасимов Д.М.	Vascular Plant Herbarium at the Kandalaksha Strict Nature Reserve (KAND), Russia	ru	Creative Commons Attribution (CC-BY) 4.0 License	https://laplandflora.ru/#7243
7244-KAND-167	KAND	167	PreservedSpecimen		Ranunculus pallasii Schlecht.	species	Ranunculaceae	Ranunculus	pallasii		Schlecht.		RU	Murmansk Region	Кольский район	Дальние Зеленцы; оз. Промерное		69.12217	36.05793	WGS 84	300		2002-07	2002	7		Герасимов Д.М.	Герасимов Д.М.	Vascular Plant Herbarium at the Kandalaksha Strict Nature Reserve (KAND), Russia	ru	Creative Commons Attribution (CC-BY) 4.0 License	https://laplandflora.ru/#7244
7245-KAND-168	KAND	168	PreservedSpecimen		Chrysaspis spadicea (L.) Greene	species	Fabaceae	Chrysaspis	spadicea		(L.) Greene		RU	Murmansk Region	Кольский район	Дальние Зеленцы		69.11591	36.06398	WGS 84	2000		2004-08-03	2004	8	3	Герасимов Д.М.	Герасимов Д.М.	Vascular Plant Herbarium at the Kandalaksha Strict Nature Reserve (KAND), Russia	ru	Creative Commons Attribution (CC-BY) 4.0 License	https://laplandflora.ru/#7245
7246-KAND-169	KAND	169	PreservedSpecimen		Omalotheca norvegica (Gunnerus) Sch.Bip. & F.W.Schultz	species	Asteraceae	Omalotheca	norvegica		(Gunnerus) Sch.Bip. & F.W.Schultz		RU	Murmansk Region	Кольский район	Дальние Зеленцы		69.11591	36.06398	WGS 84	2000		2004-08-31	2004	8	31	Герасимов Д.М.	Герасимов Д.М.	Vascular Plant Herbarium at the Kandalaksha Strict Nature Reserve (KAND), Russia	ru	Creative Commons Attribution (CC-BY) 4.0 License	https://laplandflora.ru/#7246
7247-KAND-170	KAND	170	PreservedSpecimen		Agrostis tenuis Sibth.	species	Poaceae	Agrostis	tenuis		Sibth.		RU	Murmansk Region	Кольский район	Дальние Зеленцы; губа Дальнезеленецкая		69.1167	36.08485	WGS 84	1000		2004-08-03	2004	8	3	Герасимов Д.М.	Герасимов Д.М.	Vascular Plant Herbarium at the Kandalaksha Strict Nature Reserve (KAND), Russia	ru	Creative Commons Attribution (CC-BY) 4.0 License	https://laplandflora.ru/#7247
7248-KAND-171	KAND	171	PreservedSpecimen		Campanula rotundifolia L.	species	Campanulaceae	Campanula	rotundifolia		L.		RU	Murmansk Region	Кольский район	Дальние Зеленцы; губа Подпахта	берег озера	69.14673	35.92751	WGS 84	500		2004-08-01	2004	8	1	Герасимов Д.М.	Герасимов Д.М.	Vascular Plant Herbarium at the Kandalaksha Strict Nature Reserve (KAND), Russia	ru	Creative Commons Attribution (CC-BY) 4.0 License	https://laplandflora.ru/#7248
7249-KAND-172	KAND	172	PreservedSpecimen		Saxifraga rivularis L.	species	Saxifragaceae	Saxifraga	rivularis		L.		RU	Murmansk Region	Кольский район	Дальние Зеленцы; губа Подпахта, западный берег		69.14778	35.92315	WGS 84	400		2002-07	2002	7		Герасимов Д.М.	Кожин М.Н.	Vascular Plant Herbarium at the Kandalaksha Strict Nature Reserve (KAND), Russia	ru	Creative Commons Attribution (CC-BY) 4.0 License	https://laplandflora.ru/#7249
7250-KAND-173	KAND	173	PreservedSpecimen		Achillea apiculata N.I.Orlova	species	Asteraceae	Achillea	apiculata		N.I.Orlova		RU	Murmansk Region	Кольский район	Дальние Зеленцы; губа Ярнышная, западный берег		69.10414	36.06201	WGS 84	2000		2002-08-01	2002	8	1	Герасимов Д.М.	Герасимов Д.М.	Vascular Plant Herbarium at the Kandalaksha Strict Nature Reserve (KAND), Russia	ru	Creative Commons Attribution (CC-BY) 4.0 License	https://laplandflora.ru/#7250
7251-KAND-174	KAND	174	PreservedSpecimen		Luzula wahlenbergii Rupr.	species	Juncaceae	Luzula	wahlenbergii		Rupr.		RU	Murmansk Region	Кольский район	Дальние Зеленцы; гора Пахта	верх горы, влажный вороничник	69.14757	35.91648	WGS 84	250		1997-08-12	1997	8	12	Купрюхина М.Ю.	Кожин М.Н.	Vascular Plant Herbarium at the Kandalaksha Strict Nature Reserve (KAND), Russia	ru	Creative Commons Attribution (CC-BY) 4.0 License	https://laplandflora.ru/#7251
7252-KAND-175	KAND	175	PreservedSpecimen		Trifolium montanum L.	species	Fabaceae	Trifolium	montanum		L.		RU	Murmansk Region	Кольский район	Дальние Зеленцы; дорога у подстанции		69.11872	36.05593	WGS 84	200		2004-08-03	2004	8	3	Герасимов Д.М.	Герасимов Д.М.	Vascular Plant Herbarium at the Kandalaksha Strict Nature Reserve (KAND), Russia	ru	Creative Commons Attribution (CC-BY) 4.0 License	https://laplandflora.ru/#7252
7253-KAND-176	KAND	176	PreservedSpecimen		Saxifraga stellaris L.	species	Saxifragaceae	Saxifraga	stellaris		L.		RU	Murmansk Region	Кольский район	Дальние Зеленцы; губа Подпахта		69.14673	35.92751	WGS 84	500		2004-08-01	2004	8	1	Герасимов Д.М.	Герасимов Д.М.	Vascular Plant Herbarium at the Kandalaksha Strict Nature Reserve (KAND), Russia	ru	Creative Commons Attribution (CC-BY) 4.0 License	https://laplandflora.ru/#7253
7254-KAND-177	KAND	177	PreservedSpecimen		Saxifraga cespitosa L.	species	Saxifragaceae	Saxifraga	cespitosa		L.		RU	Murmansk Region	Кольский район	Дальние Зеленцы; сарай за подстанцией		69.11997	36.05407	WGS 84	50		2004-08-09	2004	8	9	Герасимов Д.М.	Герасимов Д.М.	Vascular Plant Herbarium at the Kandalaksha Strict Nature Reserve (KAND), Russia	ru	Creative Commons Attribution (CC-BY) 4.0 License	https://laplandflora.ru/#7254
7255-KAND-178	KAND	178	PreservedSpecimen		Nardus stricta L.	species	Poaceae	Nardus	stricta		L.		RU	Murmansk Region	Кольский район	Дальние Зеленцы; пустырь за подстанцией		69.11829	36.05632	WGS 84	200		2004-08-04	2004	8	4	Герасимов Д.М.	Герасимов Д.М.	Vascular Plant Herbarium at the Kandalaksha Strict Nature Reserve (KAND), Russia	ru	Creative Commons Attribution (CC-BY) 4.0 License	https://laplandflora.ru/#7255
7256-KAND-179	KAND	179	PreservedSpecimen		Sparganium angustifolium Michx.	species	Typhaceae	Sparganium	angustifolium		Michx.		RU	Murmansk Region	Кольский район	Дальние Зеленцы; оз. Промерное		69.12217	36.05793	WGS 84	300		2004-08-04	2004	8	4	Герасимов Д.М.	Кожин М.Н.	Vascular Plant Herbarium at the Kandalaksha Strict Nature Reserve (KAND), Russia	ru	Creative Commons Attribution (CC-BY) 4.0 License	https://laplandflora.ru/#7256
7257-KAND-180	KAND	180	PreservedSpecimen		Potamogeton pectinatus L.	species	Potamogetonaceae	Potamogeton	pectinatus		L.		RU	Murmansk Region	Кандалакшский район	о. Великий; кв. 25	понижение с пресной водой, изредка заливаемое морем	66.60326	33.25568	WGS 84	500		1968-09-03	1968	9	3	Вехов В.Н.	Вехов В.Н.	Vascular Plant Herbarium at the Kandalaksha Strict Nature Reserve (KAND), Russia	ru	Creative Commons Attribution (CC-BY) 4.0 License	https://laplandflora.ru/#7257
7258-KAND-181	KAND	181	PreservedSpecimen		Potamogeton gramineus L.	species	Potamogetonaceae	Potamogeton	gramineus		L.		RU	Murmansk Region	Кольский район	Дальние Зеленцы; 12 км к северо-западу, восточный берег губы Гавриловской, небольшое оз.	в воде	69.17905	35.85688	WGS 84	50		2005-07-25	2005	7	25	Волкова П.А. | Елисеева Е.В.	Кожин М.Н.	Vascular Plant Herbarium at the Kandalaksha Strict Nature Reserve (KAND), Russia	ru	Creative Commons Attribution (CC-BY) 4.0 License	https://laplandflora.ru/#7258
7259-KAND-182	KAND	182	PreservedSpecimen		Potamogeton pectinatus L.	species	Potamogetonaceae	Potamogeton	pectinatus		L.	Potamogeton pectinatus var. zosteraceus Hagstr.	RU	Murmansk Region	Кандалакшский район	Северный архипелаг; о. Лодейный, оз. Бабье Море	первичный залив	67.04487	32.58607	WGS 84	300		1985-07-29	1985	7	29	Панарина Н.Г.	Кожин М.Н.	Vascular Plant Herbarium at the Kandalaksha Strict Nature Reserve (KAND), Russia	ru	Creative Commons Attribution (CC-BY) 4.0 License	https://laplandflora.ru/#7259
7260-KAND-183	KAND	183	PreservedSpecimen		Potamogeton berchtoldii Fieber	species	Potamogetonaceae	Potamogeton	berchtoldii		Fieber		RU	Murmansk Region	Кандалакшский район	Олений архипелаг; о. Олений, кв. 111, оз. 4	в воде, на глубине 20-30 см	67.09604	32.38575	WGS 84	1000		1983-08-06	1983	8	6	Панарина Н.Г.	Кожин М.Н.	Vascular Plant Herbarium at the Kandalaksha Strict Nature Reserve (KAND), Russia	ru	Creative Commons Attribution (CC-BY) 4.0 License	https://laplandflora.ru/#7260
7261-KAND-184	KAND	184	PreservedSpecimen		Potamogeton alpinus Balb.	species	Potamogetonaceae	Potamogeton	alpinus		Balb.		RU	Murmansk Region	Кандалакшский район	Олений архипелаг; о. Телячий, восточная часть	пресное озеро	67.1155	32.31029	WGS 84	1100		1985-07-12	1985	7	12	Панарина Н.Г.	Кожин М.Н.	Vascular Plant Herbarium at the Kandalaksha Strict Nature Reserve (KAND), Russia	ru	Creative Commons Attribution (CC-BY) 4.0 License	https://laplandflora.ru/#7261
7262-KAND-185	KAND	185	PreservedSpecimen		Potamogeton alpinus Balb.	species	Potamogetonaceae	Potamogeton	alpinus		Balb.		RU	Murmansk Region	Кандалакшский район	Олений архипелаг; о. Телячий, восточная часть	пресное озеро	67.1155	32.31029	WGS 84	1100		1985-07-12	1985	7	12	Панарина Н.Г.	Кожин М.Н.	Vascular Plant Herbarium at the Kandalaksha Strict Nature Reserve (KAND), Russia	ru	Creative Commons Attribution (CC-BY) 4.0 License	https://laplandflora.ru/#7262
7263-KAND-186	KAND	186	PreservedSpecimen		Potamogeton alpinus Balb.	species	Potamogetonaceae	Potamogeton	alpinus		Balb.		RU	Murmansk Region	Кандалакшский район	Олений архипелаг; о. Олений, кв. 111, оз. 4	в воде, на глубине 20-30 см	67.09604	32.38575	WGS 84	1000		1983-08-06	1983	8	6	Панарина Н.Г.	Кожин М.Н.	Vascular Plant Herbarium at the Kandalaksha Strict Nature Reserve (KAND), Russia	ru	Creative Commons Attribution (CC-BY) 4.0 License	https://laplandflora.ru/#7263
7264-KAND-187	KAND	187	PreservedSpecimen		Potamogeton alpinus Balb.	species	Potamogetonaceae	Potamogeton	alpinus		Balb.		RU	Murmansk Region	Кандалакшский район	Олений архипелаг; о. Олений, кв. 111, оз. 4	в воде, на глубине 20-30 см	67.09604	32.38575	WGS 84	1000		1983-08-06	1983	8	6	Панарина Н.Г.	Кожин М.Н.	Vascular Plant Herbarium at the Kandalaksha Strict Nature Reserve (KAND), Russia	ru	Creative Commons Attribution (CC-BY) 4.0 License	https://laplandflora.ru/#7264
7265-KAND-188	KAND	188	PreservedSpecimen		Sparganium natans L.	species	Typhaceae	Sparganium	natans		L.		RU	Murmansk Region	Кандалакшский район	Олений архипелаг; о. Олений, в ручье из оз. 7		67.09486	32.38686	WGS 84	2800		1983-08-07	1983	8	7	Панарина Н.Г.	Кожин М.Н.	Vascular Plant Herbarium at the Kandalaksha Strict Nature Reserve (KAND), Russia	ru	Creative Commons Attribution (CC-BY) 4.0 License	https://laplandflora.ru/#7265
7266-KAND-189	KAND	189	PreservedSpecimen		Sparganium natans L.	species	Typhaceae	Sparganium	natans		L.		RU	Murmansk Region	Кандалакшский район	Олений архипелаг; о. Олений, кв. 111, озеро	край сплавины, у воды	67.09604	32.38575	WGS 84	1000		1983-08-05	1983	8	5	Панарина Н.Г.	Кожин М.Н.	Vascular Plant Herbarium at the Kandalaksha Strict Nature Reserve (KAND), Russia	ru	Creative Commons Attribution (CC-BY) 4.0 License	https://laplandflora.ru/#7266
7267-KAND-190	KAND	190	PreservedSpecimen		Potamogeton pectinatus L.	species	Potamogetonaceae	Potamogeton	pectinatus		L.	Potamogeton pectinatus var. zosteraceus Hagstr.	RU	Murmansk Region	Кандалакшский район	Северный архипелаг; о. Лодейный, оз. Бабье море		67.04487	32.58607	WGS 84	300		1983-08-16	1983	8	16	Панарина Н.Г.	Кожин М.Н.	Vascular Plant Herbarium at the Kandalaksha Strict Nature Reserve (KAND), Russia	ru	Creative Commons Attribution (CC-BY) 4.0 License	https://laplandflora.ru/#7267
7268-KAND-191	KAND	191	PreservedSpecimen		Potamogeton pectinatus L.	species	Potamogetonaceae	Potamogeton	pectinatus		L.	Potamogeton pectinatus var. zosteraceus Hagstr.	RU	Murmansk Region	Кандалакшский район	Северный архипелаг; о. Лодейный, оз. Бабье море		67.04487	32.58607	WGS 84	300		1983-08-16	1983	8	16	Панарина Н.Г.	Кожин М.Н.	Vascular Plant Herbarium at the Kandalaksha Strict Nature Reserve (KAND), Russia	ru	Creative Commons Attribution (CC-BY) 4.0 License	https://laplandflora.ru/#7268
7269-KAND-192	KAND	192	PreservedSpecimen		Potamogeton alpinus subsp. tenuifolius (Rafin.) Hult.	subspecies	Potamogetonaceae	Potamogeton	alpinus	tenuifolius	(Rafin.) Hult.		RU	Murmansk Region	Кандалакшский район	Олений архипелаг; о. Олений, кв. 111, оз. 4	в воде на глубине 40 см	67.09604	32.38575	WGS 84	1000		1983-08-06	1983	8	6	Панарина Н.Г.	Кожин М.Н.	Vascular Plant Herbarium at the Kandalaksha Strict Nature Reserve (KAND), Russia	ru	Creative Commons Attribution (CC-BY) 4.0 License	https://laplandflora.ru/#7269
7270-KAND-193	KAND	193	PreservedSpecimen		Potamogeton alpinus subsp. tenuifolius (Rafin.) Hult.	subspecies	Potamogetonaceae	Potamogeton	alpinus	tenuifolius	(Rafin.) Hult.		RU	Murmansk Region	Кандалакшский район	Олений архипелаг; о. Олений, кв. 111, оз. 5	в воде на глубине 40 см	67.09604	32.38575	WGS 84	1000		1983-08-06	1983	8	6	Панарина Н.Г.	Кожин М.Н.	Vascular Plant Herbarium at the Kandalaksha Strict Nature Reserve (KAND), Russia	ru	Creative Commons Attribution (CC-BY) 4.0 License	https://laplandflora.ru/#7270
7271-KAND-194	KAND	194	PreservedSpecimen		Sparganium L.	genus	Typhaceae	Sparganium			L.		RU	Murmansk Region	Кандалакшский район	Олений архипелаг; о. Олений, оз. №1		67.09486	32.38686	WGS 84	1800		1983	1983			Панарина Н.Г.	Кожин М.Н.	Vascular Plant Herbarium at the Kandalaksha Strict Nature Reserve (KAND), Russia	ru	Creative Commons Attribution (CC-BY) 4.0 License	https://laplandflora.ru/#7271
7272-KAND-195	KAND	195	PreservedSpecimen		Sparganium L.	genus	Typhaceae	Sparganium			L.		RU	Murmansk Region	Кандалакшский район	Олений архипелаг; о. Олений, оз. №1		67.09486	32.38686	WGS 84	1800		1983	1983			Панарина Н.Г.	Кожин М.Н.	Vascular Plant Herbarium at the Kandalaksha Strict Nature Reserve (KAND), Russia	ru	Creative Commons Attribution (CC-BY) 4.0 License	https://laplandflora.ru/#7272
7273-KAND-196	KAND	196	PreservedSpecimen		Potamogeton alpinus Balb.	species	Potamogetonaceae	Potamogeton	alpinus		Balb.		RU	Murmansk Region	Кандалакшский район	Олений архипелаг; о. Олений, оз. №1		67.09486	32.38686	WGS 84	1800		1983	1983			Панарина Н.Г.	Кожин М.Н.	Vascular Plant Herbarium at the Kandalaksha Strict Nature Reserve (KAND), Russia	ru	Creative Commons Attribution (CC-BY) 4.0 License	https://laplandflora.ru/#7273
7274-KAND-197	KAND	197	PreservedSpecimen		Potamogeton alpinus Balb.	species	Potamogetonaceae	Potamogeton	alpinus		Balb.		RU	Murmansk Region	Кандалакшский район	Олений архипелаг; о. Олений, оз. №1		67.09486	32.38686	WGS 84	1800		1983	1983			Панарина Н.Г.	Кожин М.Н.	Vascular Plant Herbarium at the Kandalaksha Strict Nature Reserve (KAND), Russia	ru	Creative Commons Attribution (CC-BY) 4.0 License	https://laplandflora.ru/#7274
7275-KAND-198	KAND	198	PreservedSpecimen		Potamogeton alpinus Balb.	species	Potamogetonaceae	Potamogeton	alpinus		Balb.		RU	Murmansk Region	Кандалакшский район	Олений архипелаг; о. Олений, оз. №1		67.09486	32.38686	WGS 84	1800		1983	1983			Панарина Н.Г.	Кожин М.Н.	Vascular Plant Herbarium at the Kandalaksha Strict Nature Reserve (KAND), Russia	ru	Creative Commons Attribution (CC-BY) 4.0 License	https://laplandflora.ru/#7275
7276-KAND-199	KAND	199	PreservedSpecimen		Potamogeton berchtoldii Fieber	species	Potamogetonaceae	Potamogeton	berchtoldii		Fieber		RU	Murmansk Region	Кандалакшский район	Олений архипелаг; о. Олений, оз. №1		67.09486	32.38686	WGS 84	1800		1983	1983			Панарина Н.Г.	Кожин М.Н.	Vascular Plant Herbarium at the Kandalaksha Strict Nature Reserve (KAND), Russia	ru	Creative Commons Attribution (CC-BY) 4.0 License	https://laplandflora.ru/#7276
7277-KAND-200	KAND	200	PreservedSpecimen		Potamogeton berchtoldii Fieber	species	Potamogetonaceae	Potamogeton	berchtoldii		Fieber		RU	Murmansk Region	Кандалакшский район	Олений архипелаг; о. Олений, оз. №1		67.09486	32.38686	WGS 84	1800		1983	1983			Панарина Н.Г.	Кожин М.Н.	Vascular Plant Herbarium at the Kandalaksha Strict Nature Reserve (KAND), Russia	ru	Creative Commons Attribution (CC-BY) 4.0 License	https://laplandflora.ru/#7277
7278-KAND-201	KAND	201	PreservedSpecimen		Potamogeton praelongus Wulf.	species	Potamogetonaceae	Potamogeton	praelongus		Wulf.		RU	Murmansk Region	Кандалакшский район	Олений архипелаг; о. Олений, оз. №1		67.09486	32.38686	WGS 84	1800		1983	1983			Панарина Н.Г.	Кожин М.Н.	Vascular Plant Herbarium at the Kandalaksha Strict Nature Reserve (KAND), Russia	ru	Creative Commons Attribution (CC-BY) 4.0 License	https://laplandflora.ru/#7278
7279-KAND-202	KAND	202	PreservedSpecimen		Potamogeton alpinus subsp. tenuifolius (Rafin.) Hult.	subspecies	Potamogetonaceae	Potamogeton	alpinus	tenuifolius	(Rafin.) Hult.		RU	Murmansk Region	Кандалакшский район	Олений архипелаг; о. Олений, оз. №6	на мелководье, глубина 0,3-0,4 м	67.09486	32.38686	WGS 84	1800		1983-08-07	1983	8	7	Панарина Н.Г.	Кожин М.Н.	Vascular Plant Herbarium at the Kandalaksha Strict Nature Reserve (KAND), Russia	ru	Creative Commons Attribution (CC-BY) 4.0 License	https://laplandflora.ru/#7279
7280-KAND-203	KAND	203	PreservedSpecimen		Potamogeton alpinus subsp. tenuifolius (Rafin.) Hult.	subspecies	Potamogetonaceae	Potamogeton	alpinus	tenuifolius	(Rafin.) Hult.		RU	Murmansk Region	Кандалакшский район	Олений архипелаг; о. Олений, оз. №6	на мелководье, глубина 0,3-0,4 м	67.09486	32.38686	WGS 84	1800		1983-08-07	1983	8	7	Панарина Н.Г.	Кожин М.Н.	Vascular Plant Herbarium at the Kandalaksha Strict Nature Reserve (KAND), Russia	ru	Creative Commons Attribution (CC-BY) 4.0 License	https://laplandflora.ru/#7280
7283-KAND-206	KAND	206	PreservedSpecimen		Cotoneaster antoninae Juz.	species	Rosaceae	Cotoneaster	antoninae		Juz.		RU	Murmansk Region	Кандалакшский район	Северный архипелаг; о. Седловатая луда		66.94032	32.65998	WGS 84	170		2004-08-05	2004	8	5	Жерихина В.Н.	Сенников А.Н.	Vascular Plant Herbarium at the Kandalaksha Strict Nature Reserve (KAND), Russia	ru	Creative Commons Attribution (CC-BY) 4.0 License	https://laplandflora.ru/#7283
7284-KAND-207	KAND	207	PreservedSpecimen		Triglochin palustre L.	species	Juncaginaceae	Triglochin	palustre		L.		RU	Murmansk Region	Кандалакшский район	Северный архипелаг; о. Головинка		66.95492	32.67919	WGS 84	50		2004-08-09	2004	8	9	Жерихина В.Н.	Жерихина В.Н.	Vascular Plant Herbarium at the Kandalaksha Strict Nature Reserve (KAND), Russia	ru	Creative Commons Attribution (CC-BY) 4.0 License	https://laplandflora.ru/#7284
7285-KAND-208	KAND	208	PreservedSpecimen		Carex aquatilis Wahlenb.	species	Cyperaceae	Carex	aquatilis		Wahlenb.		RU	Murmansk Region	Кольский район	Дальние Зеленцы; оз. Промерное		69.12217	36.05793	WGS 84	300		2004-08-04	2004	8	4	Герасимов Д.М.	Герасимов Д.М.	Vascular Plant Herbarium at the Kandalaksha Strict Nature Reserve (KAND), Russia	ru	Creative Commons Attribution (CC-BY) 4.0 License	https://laplandflora.ru/#7285
7286-KAND-209	KAND	209	PreservedSpecimen		Carex aquatilis Wahlenb.	species	Cyperaceae	Carex	aquatilis		Wahlenb.		RU	Murmansk Region	Кольский район	Дальние Зеленцы; оз. Промерное		69.12217	36.05793	WGS 84	300		2004-07-31	2004	7	31	Герасимов Д.М.	Герасимов Д.М.	Vascular Plant Herbarium at the Kandalaksha Strict Nature Reserve (KAND), Russia	ru	Creative Commons Attribution (CC-BY) 4.0 License	https://laplandflora.ru/#7286
7287-KAND-210	KAND	210	PreservedSpecimen		Carex canescens L.	species	Cyperaceae	Carex	canescens		L.		RU	Murmansk Region	Кандалакшский район	Олений архипелаг; о. Олений	на скале болотце	67.09486	32.38686	WGS 84	2800		1970-07-18	1970	7	18	аноним	Кожин М.Н.	Vascular Plant Herbarium at the Kandalaksha Strict Nature Reserve (KAND), Russia	ru	Creative Commons Attribution (CC-BY) 4.0 License	https://laplandflora.ru/#7287
7288-KAND-211	KAND	211	PreservedSpecimen		Carex mackenziei V.I.Krecz.	species	Cyperaceae	Carex	mackenziei		V.I.Krecz.		RU	Murmansk Region	Кандалакшский район	Северный архипелаг; о. Головинка		66.95492	32.67919	WGS 84	50		2004-08-09	2004	8	9	Жерихина В.Н.	Кожин М.Н.	Vascular Plant Herbarium at the Kandalaksha Strict Nature Reserve (KAND), Russia	ru	Creative Commons Attribution (CC-BY) 4.0 License	https://laplandflora.ru/#7288
7289-KAND-212	KAND	212	PreservedSpecimen		Carex vesicaria L.	species	Cyperaceae	Carex	vesicaria		L.		RU	Murmansk Region	Кандалакшский район	Северный архипелаг; о. Лодейный, оз. Заболотное	у воды	67.04586	32.57125	WGS 84	50		1985-08-02	1985	8	2	Панарина Н.Г.	Панарина Н.Г.	Vascular Plant Herbarium at the Kandalaksha Strict Nature Reserve (KAND), Russia	ru	Creative Commons Attribution (CC-BY) 4.0 License	https://laplandflora.ru/#7289
7290-KAND-213	KAND	213	PreservedSpecimen		Betula pendula Roth	species	Betulaceae	Betula	pendula		Roth		RU	Murmansk Region	Кандалакшский район	о. Великий; кв. 36	в скальном сосняке	66.58273	33.28968	WGS 84	500		1968-09-04	1968	9	4	Вехов В.Н.	Вехов В.Н.	Vascular Plant Herbarium at the Kandalaksha Strict Nature Reserve (KAND), Russia	ru	Creative Commons Attribution (CC-BY) 4.0 License	https://laplandflora.ru/#7290
7291-KAND-214	KAND	214	PreservedSpecimen		Melampyrum sylvaticum L.	species	Orobanchaceae	Melampyrum	sylvaticum		L.		RU	Murmansk Region	Кандалакшский район	о. Великий; кв. 28, Каличья губа	на опушке леса	66.59263	33.27362	WGS 84	500		1968-09-04	1968	9	4	Вехов В.Н.	Вехов В.Н.	Vascular Plant Herbarium at the Kandalaksha Strict Nature Reserve (KAND), Russia	ru	Creative Commons Attribution (CC-BY) 4.0 License	https://laplandflora.ru/#7291
7292-KAND-215	KAND	215	PreservedSpecimen		Carex subspathacea Wormsk.	species	Cyperaceae	Carex	subspathacea		Wormsk.		RU	Murmansk Region	Терский район	Порья губа; о. Большой Седловатый		66.69556	33.65709	WGS 84	330		2002-08-07	2002	8	7	Котеленец Н.Н. | Плец М.Ю.	Кожин М.Н.	Vascular Plant Herbarium at the Kandalaksha Strict Nature Reserve (KAND), Russia	ru	Creative Commons Attribution (CC-BY) 4.0 License	https://laplandflora.ru/#7292
7293-KAND-216	KAND	216	PreservedSpecimen		Galium trifidum L.	species	Rubiaceae	Galium	trifidum		L.		RU	Murmansk Region	Кандалакшский район	Олений архипелаг; о. Олений, в кв. 114 северо-восточный берег острова, озеро	край сплавины, у воды	67.09486	32.38686	WGS 84	2800		1983-08-05	1983	8	5	Панарина Н.Г.	Кожин М.Н.	Vascular Plant Herbarium at the Kandalaksha Strict Nature Reserve (KAND), Russia	ru	Creative Commons Attribution (CC-BY) 4.0 License	https://laplandflora.ru/#7293
7294-KAND-217	KAND	217	PreservedSpecimen		Galium trifidum L.	species	Rubiaceae	Galium	trifidum		L.		RU	Murmansk Region	Кандалакшский район	Олений архипелаг; о. Олений, в кв. 114 северо-восточный берег острова, озеро	край сплавины, у воды	67.09486	32.38686	WGS 84	2800		1983-08-05	1983	8	5	Панарина Н.Г.	Кожин М.Н.	Vascular Plant Herbarium at the Kandalaksha Strict Nature Reserve (KAND), Russia	ru	Creative Commons Attribution (CC-BY) 4.0 License	https://laplandflora.ru/#7294
7295-KAND-218	KAND	218	PreservedSpecimen		Agrostis straminea Hartm.	species	Poaceae	Agrostis	straminea		Hartm.		RU	Murmansk Region	Кандалакшский район	Северный архипелаг; о. Головинка		66.95492	32.67919	WGS 84	50		2004-08-09	2004	8	9	Жерихина В.Н.	Жерихина В.Н.	Vascular Plant Herbarium at the Kandalaksha Strict Nature Reserve (KAND), Russia	ru	Creative Commons Attribution (CC-BY) 4.0 License	https://laplandflora.ru/#7295
7296-KAND-219	KAND	219	PreservedSpecimen		Saxifraga cespitosa L.	species	Saxifragaceae	Saxifraga	cespitosa		L.		RU	Murmansk Region	Кольский район	Дальние Зеленцы; оз. Промерное		69.12217	36.05793	WGS 84	300		2004-08-09	2004	8	9	Герасимов Д.М.	Кожин М.Н.	Vascular Plant Herbarium at the Kandalaksha Strict Nature Reserve (KAND), Russia	ru	Creative Commons Attribution (CC-BY) 4.0 License	https://laplandflora.ru/#7296
7297-KAND-220	KAND	220	PreservedSpecimen		Stellaria humifusa Rottb.	species	Caryophyllaceae	Stellaria	humifusa		Rottb.		RU	Murmansk Region	Кольский район	Дальние Зеленцы; губа Дальнезеленецкая		69.1167	36.08485	WGS 84	1000		2004-08-11	2004	8	11	Герасимов Д.М.	Герасимов Д.М.	Vascular Plant Herbarium at the Kandalaksha Strict Nature Reserve (KAND), Russia	ru	Creative Commons Attribution (CC-BY) 4.0 License	https://laplandflora.ru/#7297
7298-KAND-221	KAND	221	PreservedSpecimen		Hieracium dolabratum (Norrl.) Norrl.	species	Asteraceae	Hieracium	dolabratum		(Norrl.) Norrl.		RU	Murmansk Region	Терский район	Порья губа; о. Большой Глубокие луды	луговина под скалами на северной оконечности острова	66.71603	33.80919	WGS 84	500		2002-08-06	2002	8	6	Котеленец Н.Н. | Плец М.Ю.	Сенников А.Н.	Vascular Plant Herbarium at the Kandalaksha Strict Nature Reserve (KAND), Russia	ru	Creative Commons Attribution (CC-BY) 4.0 License	https://laplandflora.ru/#7298
7299-KAND-222	KAND	222	PreservedSpecimen		Epilobium palustre L.	species	Onagraceae	Epilobium	palustre		L.		RU	Murmansk Region	Терский район	Порья губа; о. Большой Глубокие луды		66.71603	33.80919	WGS 84	500		2002-08-06	2002	8	6	Котеленец Н.Н. | Плец М.Ю.	Плец М.Ю.	Vascular Plant Herbarium at the Kandalaksha Strict Nature Reserve (KAND), Russia	ru	Creative Commons Attribution (CC-BY) 4.0 License	https://laplandflora.ru/#7299
7300-KAND-223	KAND	223	PreservedSpecimen		Draba insularis Pissjauk.	species	Brassicaceae	Draba	insularis		Pissjauk.		RU	Murmansk Region	Кандалакшский район	Северный архипелаг; о. Иринка (луда)		67.05584	32.47323	WGS 84	70		2005-07-08	2005	7	8	Москвичева Л.А.	Кожин М.Н.	Vascular Plant Herbarium at the Kandalaksha Strict Nature Reserve (KAND), Russia	ru	Creative Commons Attribution (CC-BY) 4.0 License	https://laplandflora.ru/#7300
7301-KAND-224	KAND	224	PreservedSpecimen		Draba incana L.	species	Brassicaceae	Draba	incana		L.		RU	Murmansk Region	Кандалакшский район	Северный архипелаг; о. Богомолиха Малая		67.07136	32.5123	WGS 84	50		2005-07-08	2005	7	8	Москвичева Л.А.	Москвичева Л.А.	Vascular Plant Herbarium at the Kandalaksha Strict Nature Reserve (KAND), Russia	ru	Creative Commons Attribution (CC-BY) 4.0 License	https://laplandflora.ru/#7301
7302-KAND-225	KAND	225	PreservedSpecimen		Draba insularis Pissjauk.	species	Brassicaceae	Draba	insularis		Pissjauk.		RU	Murmansk Region	Кандалакшский район	Северный архипелаг; о. Иринка (луда)		67.05584	32.47323	WGS 84	70		2005-07-08	2005	7	8	Москвичева Л.А.	Москвичева Л.А.	Vascular Plant Herbarium at the Kandalaksha Strict Nature Reserve (KAND), Russia	ru	Creative Commons Attribution (CC-BY) 4.0 License	https://laplandflora.ru/#7302
7303-KAND-226	KAND	226	PreservedSpecimen		Draba insularis Pissjauk.	species	Brassicaceae	Draba	insularis		Pissjauk.		RU	Murmansk Region	Кандалакшский район	Северный архипелаг; о. Голая луда		67.06496	32.47023	WGS 84	100		2005-07-08	2005	7	8	Москвичева Л.А.	Москвичева Л.А.	Vascular Plant Herbarium at the Kandalaksha Strict Nature Reserve (KAND), Russia	ru	Creative Commons Attribution (CC-BY) 4.0 License	https://laplandflora.ru/#7303
7304-KAND-227	KAND	227	PreservedSpecimen		Draba insularis Pissjauk.	species	Brassicaceae	Draba	insularis		Pissjauk.		RU	Murmansk Region	Кандалакшский район	Северный архипелаг; о. Богомолиха Малая		67.07136	32.5123	WGS 84	50		2005-07-08	2005	7	8	Москвичева Л.А.	Москвичева Л.А.	Vascular Plant Herbarium at the Kandalaksha Strict Nature Reserve (KAND), Russia	ru	Creative Commons Attribution (CC-BY) 4.0 License	https://laplandflora.ru/#7304
7305-KAND-228	KAND	228	PreservedSpecimen		Poa glauca Vahl	species	Poaceae	Poa	glauca		Vahl		RU	Murmansk Region	Кандалакшский район	Северный архипелаг; о. Иринка (луда)		67.05584	32.47323	WGS 84	70		2004-08-17	2004	8	17	Жерихина В.Н.	Кожин М.Н.	Vascular Plant Herbarium at the Kandalaksha Strict Nature Reserve (KAND), Russia	ru	Creative Commons Attribution (CC-BY) 4.0 License	https://laplandflora.ru/#7305
7306-KAND-229	KAND	229	PreservedSpecimen		Elymus caninus (L.) L.	species	Poaceae	Elymus	caninus		(L.) L.		RU	Murmansk Region	Кандалакшский район	Северный архипелаг; о. Горелая луда		67.06155	32.61184	WGS 84	50		2004-08-19	2004	8	19	Жерихина В.Н.	Жерихина В.Н.	Vascular Plant Herbarium at the Kandalaksha Strict Nature Reserve (KAND), Russia	ru	Creative Commons Attribution (CC-BY) 4.0 License	https://laplandflora.ru/#7306
7307-KAND-230	KAND	230	PreservedSpecimen		Poa pratensis L.	species	Poaceae	Poa	pratensis		L.		RU	Murmansk Region	Кандалакшский район	Северный архипелаг; о. Корабль (луда)		67.04066	32.60253	WGS 84	20		2004-08-19	2004	8	19	Жерихина В.Н.	Кожин М.Н.	Vascular Plant Herbarium at the Kandalaksha Strict Nature Reserve (KAND), Russia	ru	Creative Commons Attribution (CC-BY) 4.0 License	https://laplandflora.ru/#7307
7308-KAND-231	KAND	231	PreservedSpecimen		Silene acaulis (L.) Jacq.	species	Caryophyllaceae	Silene	acaulis		(L.) Jacq.		RU	Murmansk Region	Кандалакшский район	Северный архипелаг; о. Ряжков	каменистый склон	67.0173	32.55675	WGS 84	1700		1962-06-25	1962	6	25	Кирсанова	Кирсанова	Vascular Plant Herbarium at the Kandalaksha Strict Nature Reserve (KAND), Russia	ru	Creative Commons Attribution (CC-BY) 4.0 License	https://laplandflora.ru/#7308
7309-KAND-232	KAND	232	PreservedSpecimen		Silene acaulis (L.) Jacq.	species	Caryophyllaceae	Silene	acaulis		(L.) Jacq.		RU	Murmansk Region	Кандалакшский район	Северный архипелаг; о. Ряжков, Обеденная губа, склон горы с треангуляционным пунктом	скалистые обнажения у линии литорали, скалистая россыпь в расщелинах	67.00846	32.56076	WGS 84	150		1949-07-12	1949	7	12	Парфентьева Н.С.	Кузенева О.И.	Vascular Plant Herbarium at the Kandalaksha Strict Nature Reserve (KAND), Russia	ru	Creative Commons Attribution (CC-BY) 4.0 License	https://laplandflora.ru/#7309
7310-KAND-233	KAND	233	PreservedSpecimen		Silene acaulis (L.) Jacq.	species	Caryophyllaceae	Silene	acaulis		(L.) Jacq.		RU	Murmansk Region	Кандалакшский район	Северный архипелаг; о. Ряжков	гранитная скала плотным пятнами на голой скале	67.0173	32.55675	WGS 84	1700		1963-06-02	1963	6	2	Бреслина И.П.	Бреслина И.П.	Vascular Plant Herbarium at the Kandalaksha Strict Nature Reserve (KAND), Russia	ru	Creative Commons Attribution (CC-BY) 4.0 License	https://laplandflora.ru/#7310
7311-KAND-234	KAND	234	PreservedSpecimen		Honckenya oblongifolia Torr. & A.Gray	species	Caryophyllaceae	Honckenya	oblongifolia		Torr. & A.Gray		RU	Murmansk Region	Кандалакшский район	о. Великий; близ губы Лобанихи	среди россыпи валунов у берега моря	66.55386	33.24102	WGS 84	500		1964-07-11	1964	7	11	Вехов В.Н. | Глухова Л.И. | Королева О.	Вехов В.Н. | Глухова Л.И. | Королева О.	Vascular Plant Herbarium at the Kandalaksha Strict Nature Reserve (KAND), Russia	ru	Creative Commons Attribution (CC-BY) 4.0 License	https://laplandflora.ru/#7311
7312-KAND-235	KAND	235	PreservedSpecimen		Honckenya oblongifolia Torr. & A.Gray	species	Caryophyllaceae	Honckenya	oblongifolia		Torr. & A.Gray		RU	Murmansk Region	Кандалакшский район	о. Великий; Купчинский порог, восточный берег, против мыса материка	по песчаному берегу у прибоя	66.60895	33.28615	WGS 84	200		1950-08-16	1950	8	16	Парфентьева Н.С.	Кузенева О.И.	Vascular Plant Herbarium at the Kandalaksha Strict Nature Reserve (KAND), Russia	ru	Creative Commons Attribution (CC-BY) 4.0 License	https://laplandflora.ru/#7312
7313-KAND-236	KAND	236	PreservedSpecimen		Honckenya oblongifolia Torr. & A.Gray	species	Caryophyllaceae	Honckenya	oblongifolia		Torr. & A.Gray		RU	Murmansk Region	Кандалакшский район	о. Великий; Небольшая губка между Дальней коргой и Станцевой губкой	по берегу у прибойной полосы, почва песчаная	66.56581	33.41206	WGS 84	500		1950-08-28	1950	8	28	Парфентьева Н.С.	Кузенева О.И.	Vascular Plant Herbarium at the Kandalaksha Strict Nature Reserve (KAND), Russia	ru	Creative Commons Attribution (CC-BY) 4.0 License	https://laplandflora.ru/#7313
7314-KAND-237	KAND	237	PreservedSpecimen		Honckenya oblongifolia Torr. & A.Gray	species	Caryophyllaceae	Honckenya	oblongifolia		Torr. & A.Gray		RU	Murmansk Region	Кандалакшский район	острова близ о. Великого и Ковдского п-ова; луда Великая, северо-западная сторона	вдоль берега по каменистым россыпям	66.50907	33.53604	WGS 84	100		1950-08-10	1950	8	10	Парфентьева Н.С.	Кузенева О.И.	Vascular Plant Herbarium at the Kandalaksha Strict Nature Reserve (KAND), Russia	ru	Creative Commons Attribution (CC-BY) 4.0 License	https://laplandflora.ru/#7314
7315-KAND-238	KAND	238	PreservedSpecimen		Honckenya oblongifolia Torr. & A.Gray	species	Caryophyllaceae	Honckenya	oblongifolia		Torr. & A.Gray		RU	Murmansk Region	Кандалакшский район	о. Великий; Небольшая губка между Дальней коргой и Станцевой губкой	по берегу у прибойной полосы, почва песчаная	66.56581	33.41206	WGS 84	500		1950-08-28	1950	8	28	Парфентьева Н.С.	Кузенева О.И.	Vascular Plant Herbarium at the Kandalaksha Strict Nature Reserve (KAND), Russia	ru	Creative Commons Attribution (CC-BY) 4.0 License	https://laplandflora.ru/#7315
7316-KAND-239	KAND	239	PreservedSpecimen		Honckenya oblongifolia Torr. & A.Gray	species	Caryophyllaceae	Honckenya	oblongifolia		Torr. & A.Gray		RU	Murmansk Region	Кандалакшский район	острова близ о. Великого и Ковдского п-ова; луда Великая, северо-западная сторона	вдоль берега по каменистым россыпям	66.50907	33.53604	WGS 84	100		1950-08-10	1950	8	10	Парфентьева Н.С.	Кузенева О.И.	Vascular Plant Herbarium at the Kandalaksha Strict Nature Reserve (KAND), Russia	ru	Creative Commons Attribution (CC-BY) 4.0 License	https://laplandflora.ru/#7316
7317-KAND-240	KAND	240	PreservedSpecimen		Spergularia salina J. et C. Presl.	species	Caryophyllaceae	Spergularia	salina		J. et C. Presl.		RU	Murmansk Region	Кандалакшский район	Северный архипелаг; о. Анисимов, восточная часть северного берега Утиной губы	приморский луг низкого уровня	67.06837	32.57576	WGS 84	100		1964-07-27	1964	7	27	Бреслина И.П.	Бреслина И.П.	Vascular Plant Herbarium at the Kandalaksha Strict Nature Reserve (KAND), Russia	ru	Creative Commons Attribution (CC-BY) 4.0 License	https://laplandflora.ru/#7317
7318-KAND-241	KAND	241	PreservedSpecimen		Spergularia salina J. et C. Presl.	species	Caryophyllaceae	Spergularia	salina		J. et C. Presl.		RU	Murmansk Region	Кандалакшский район	Северный архипелаг; о. Ряжков	приморский луг среднего уровня	67.0173	32.55675	WGS 84	1700		1964-07-22	1964	7	22	Бреслина И.П.	Бреслина И.П.	Vascular Plant Herbarium at the Kandalaksha Strict Nature Reserve (KAND), Russia	ru	Creative Commons Attribution (CC-BY) 4.0 License	https://laplandflora.ru/#7318
7319-KAND-242	KAND	242	PreservedSpecimen		Spergularia salina J. et C. Presl.	species	Caryophyllaceae	Spergularia	salina		J. et C. Presl.		RU	Murmansk Region	Кандалакшский район	о. Великий; кв. 57-IV	прибойная полоса	66.56362	33.08101	WGS 84	500		1964-07-18	1964	7	18	Вехов В.Н. | Королева О.	Вехов В.Н. | Королева О.	Vascular Plant Herbarium at the Kandalaksha Strict Nature Reserve (KAND), Russia	ru	Creative Commons Attribution (CC-BY) 4.0 License	https://laplandflora.ru/#7319
7320-KAND-243	KAND	243	PreservedSpecimen		Dianthus superbus L.	species	Caryophyllaceae	Dianthus	superbus		L.		RU	Murmansk Region	Кандалакшский район	о. Великий; Лобаниха, близ кордона	прилиторальный канареечный луг	66.55305	33.24827	WGS 84	500		1964-07-24	1964	7	24	Вехов В.Н. | Глухова Л.И. | Королева О.	Вехов В.Н. | Глухова Л.И. | Королева О.	Vascular Plant Herbarium at the Kandalaksha Strict Nature Reserve (KAND), Russia	ru	Creative Commons Attribution (CC-BY) 4.0 License	https://laplandflora.ru/#7320
7321-KAND-244	KAND	244	PreservedSpecimen		Dianthus superbus L.	species	Caryophyllaceae	Dianthus	superbus		L.		RU	Murmansk Region	Кандалакшский район	о. Великий; кв. 79, губа Дальняя корга	на суходольном лугу, примыкающем к прилиторальному	66.54788	33.39876	WGS 84	500		1963-07-22	1963	7	22	Бакеева Л. | Вехов В.Н. | Дворцовская Н.	Бакеева Л. | Вехов В.Н. | Дворцовская Н.	Vascular Plant Herbarium at the Kandalaksha Strict Nature Reserve (KAND), Russia	ru	Creative Commons Attribution (CC-BY) 4.0 License	https://laplandflora.ru/#7321
7322-KAND-245	KAND	245	PreservedSpecimen		Dianthus superbus L.	species	Caryophyllaceae	Dianthus	superbus		L.		RU	Republic of Karelia	Лоухский район	Кемь-Лудский архипелаг; о. Кемь-Лудский	скалы, почва каменистая	66.4225	33.76358	WGS 84	1800		1962-07-30	1962	7	30	Вехов В.Н. | Орлова Т.В.	Вехов В.Н. | Орлова Т.В.	Vascular Plant Herbarium at the Kandalaksha Strict Nature Reserve (KAND), Russia	ru	Creative Commons Attribution (CC-BY) 4.0 License	https://laplandflora.ru/#7322
7323-KAND-246	KAND	246	PreservedSpecimen		Dianthus superbus L.	species	Caryophyllaceae	Dianthus	superbus		L.		RU	Murmansk Region	Кандалакшский район	о. Великий; Лобаниха, близ старого кордона	злаково-разнотравный луг	66.55247	33.24493	WGS 84	300		1950-07-22	1950	7	22	Парфентьева Н.С.	Кузенева О.И.	Vascular Plant Herbarium at the Kandalaksha Strict Nature Reserve (KAND), Russia	ru	Creative Commons Attribution (CC-BY) 4.0 License	https://laplandflora.ru/#7323
7324-KAND-247	KAND	247	PreservedSpecimen		Dianthus superbus L.	species	Caryophyllaceae	Dianthus	superbus		L.		RU	Murmansk Region	Кандалакшский район	Северный архипелаг; о. Девичья Луда	вороничник	66.98884	32.6071	WGS 84	600		1963-08-01	1963	8	1	Бреслина И.П.	Бреслина И.П.	Vascular Plant Herbarium at the Kandalaksha Strict Nature Reserve (KAND), Russia	ru	Creative Commons Attribution (CC-BY) 4.0 License	https://laplandflora.ru/#7324
7325-KAND-248	KAND	248	PreservedSpecimen		Dianthus superbus L.	species	Caryophyllaceae	Dianthus	superbus		L.		RU	Murmansk Region	Кандалакшский район	острова близ о. Великого и Ковдского п-ова; о. Молочница	приморский луг	66.68087	33.10612	WGS 84	250		1959-07-21	1959	7	21	Синькова Г.М.	Синькова Г.М.	Vascular Plant Herbarium at the Kandalaksha Strict Nature Reserve (KAND), Russia	ru	Creative Commons Attribution (CC-BY) 4.0 License	https://laplandflora.ru/#7325
7326-KAND-249	KAND	249	PreservedSpecimen		Dianthus superbus L.	species	Caryophyllaceae	Dianthus	superbus		L.		RU	Murmansk Region	Кандалакшский район	Северный архипелаг; о. Лодейный	приморский заболоченный луг среднего уровня	67.04464	32.5842	WGS 84	900		1963-07-30	1963	7	30	Бреслина И.П.	Бреслина И.П.	Vascular Plant Herbarium at the Kandalaksha Strict Nature Reserve (KAND), Russia	ru	Creative Commons Attribution (CC-BY) 4.0 License	https://laplandflora.ru/#7326
7327-KAND-250	KAND	250	PreservedSpecimen		Honckenya oblongifolia Torr. & A.Gray	species	Caryophyllaceae	Honckenya	oblongifolia		Torr. & A.Gray		RU	Murmansk Region	Кандалакшский район	о. Великий; губа Дальняя Корга	прилиторальный луг у моря	66.54875	33.40976	WGS 84	500		1963-07-04	1963	7	4	Бакеева Л. | Вехов В.Н. | Дворцовская Н.	Бакеева Л. | Вехов В.Н. | Дворцовская Н.	Vascular Plant Herbarium at the Kandalaksha Strict Nature Reserve (KAND), Russia	ru	Creative Commons Attribution (CC-BY) 4.0 License	https://laplandflora.ru/#7327
7328-KAND-251	KAND	251	PreservedSpecimen		Honckenya oblongifolia Torr. & A.Gray	species	Caryophyllaceae	Honckenya	oblongifolia		Torr. & A.Gray		RU	Murmansk Region	Кандалакшский район	Северный архипелаг; о. Ряжков	песчаное побережье моря	67.0173	32.55675	WGS 84	1700		1962	1962			Кирсанова	Кирсанова	Vascular Plant Herbarium at the Kandalaksha Strict Nature Reserve (KAND), Russia	ru	Creative Commons Attribution (CC-BY) 4.0 License	https://laplandflora.ru/#7328
7329-KAND-252	KAND	252	PreservedSpecimen		Stellaria humifusa Rottb.	species	Caryophyllaceae	Stellaria	humifusa		Rottb.		RU	Republic of Karelia	Лоухский район	Кемь-Лудский архипелаг; о. Кемь-Лудский	тропинка у каменистой россыпи, пологий южный склон, почва торфянистая, воронично-лишайниковая тундра	66.4225	33.76358	WGS 84	1800		1962-06-29	1962	6	29	Вехов В.Н. | Орлова Т.В.	Вехов В.Н. | Орлова Т.В.	Vascular Plant Herbarium at the Kandalaksha Strict Nature Reserve (KAND), Russia	ru	Creative Commons Attribution (CC-BY) 4.0 License	https://laplandflora.ru/#7329
7330-KAND-253	KAND	253	PreservedSpecimen	304	Stellaria graminea L.	species	Caryophyllaceae	Stellaria	graminea		L.		RU	Murmansk Region	Кандалакшский район	о. Великий; кв. 47	суходольный луг	66.57234	33.24909	WGS 84	700		1964-07-06	1964	7	6	Вехов В.Н. | Глухова Л.И. | Королева О.	Вехов В.Н. | Глухова Л.И. | Королева О.	Vascular Plant Herbarium at the Kandalaksha Strict Nature Reserve (KAND), Russia	ru	Creative Commons Attribution (CC-BY) 4.0 License	https://laplandflora.ru/#7330
7331-KAND-254	KAND	254	PreservedSpecimen		Stellaria graminea L.	species	Caryophyllaceae	Stellaria	graminea		L.		RU	Murmansk Region	Кандалакшский район	о. Великий; кв. 79 - II, губа Дальняя корга	на суходольном лугу, примыкающем к прилиторальному	66.54788	33.39876	WGS 84	500		1963-07-10	1963	7	10	Бакеева Л. | Дворцовская Н.	Бакеева Л. | Дворцовская Н.	Vascular Plant Herbarium at the Kandalaksha Strict Nature Reserve (KAND), Russia	ru	Creative Commons Attribution (CC-BY) 4.0 License	https://laplandflora.ru/#7331
7332-KAND-255	KAND	255	PreservedSpecimen		Stellaria media (L.) Vill.	species	Caryophyllaceae	Stellaria	media		(L.) Vill.		RU	Murmansk Region	Кандалакшский район	о. Великий; кв. 79, губа Дальняя корга, около старого кордона	сырое место	66.55174	33.43146	WGS 84	400		1963-08-18	1963	8	18	Бакеева Л. | Вехов В.Н. | Дворцовская Н.	Бакеева Л. | Вехов В.Н. | Дворцовская Н.	Vascular Plant Herbarium at the Kandalaksha Strict Nature Reserve (KAND), Russia	ru	Creative Commons Attribution (CC-BY) 4.0 License	https://laplandflora.ru/#7332
7333-KAND-256	KAND	256	PreservedSpecimen		Stellaria media (L.) Vill.	species	Caryophyllaceae	Stellaria	media		(L.) Vill.		RU	Murmansk Region	Кандалакшский район	о. Великий; кв. 79, губа Дальняя корга, около старого кордона	сырое место	66.55174	33.43146	WGS 84	400		1963-08-18	1963	8	18	Бакеева Л. | Вехов В.Н. | Дворцовская Н.	Бакеева Л. | Вехов В.Н. | Дворцовская Н.	Vascular Plant Herbarium at the Kandalaksha Strict Nature Reserve (KAND), Russia	ru	Creative Commons Attribution (CC-BY) 4.0 License	https://laplandflora.ru/#7333
7334-KAND-257	KAND	257	PreservedSpecimen		Stellaria media (L.) Vill.	species	Caryophyllaceae	Stellaria	media		(L.) Vill.		RU	Murmansk Region	Кандалакшский район	Северный архипелаг; о. Ряжков, возле дома		67.00915	32.57413	WGS 84	250		1962-07-06	1962	7	6	Кирсанова	Кирсанова	Vascular Plant Herbarium at the Kandalaksha Strict Nature Reserve (KAND), Russia	ru	Creative Commons Attribution (CC-BY) 4.0 License	https://laplandflora.ru/#7334
7335-KAND-258	KAND	258	PreservedSpecimen		Stellaria media (L.) Vill.	species	Caryophyllaceae	Stellaria	media		(L.) Vill.		RU	Murmansk Region	Кандалакшский район	Северный архипелаг; о. Анисимов, около кордона	заброшенный огород	67.07655	32.56103	WGS 84	50		1964-08-15	1964	8	15	Бреслина И.П.	Бреслина И.П.	Vascular Plant Herbarium at the Kandalaksha Strict Nature Reserve (KAND), Russia	ru	Creative Commons Attribution (CC-BY) 4.0 License	https://laplandflora.ru/#7335
7336-KAND-259	KAND	259	PreservedSpecimen		Stellaria media (L.) Vill.	species	Caryophyllaceae	Stellaria	media		(L.) Vill.		RU	Republic of Karelia	Лоухский район	Кемь-Лудский архипелаг; о. Кемь-Лудский	возле жилья	66.4225	33.76358	WGS 84	1800		1962-07-17	1962	7	17	Вехов В.Н. | Орлова Т.В.	Вехов В.Н. | Орлова Т.В.	Vascular Plant Herbarium at the Kandalaksha Strict Nature Reserve (KAND), Russia	ru	Creative Commons Attribution (CC-BY) 4.0 License	https://laplandflora.ru/#7336
7337-KAND-260	KAND	260	PreservedSpecimen		Stellaria media (L.) Vill.	species	Caryophyllaceae	Stellaria	media		(L.) Vill.		RU	Republic of Karelia	Лоухский район	Кемь-Лудский архипелаг; о. Кемь-Лудский	возле жилья	66.4225	33.76358	WGS 84	1800		1962-07-17	1962	7	17	Вехов В.Н. | Орлова Т.В.	Вехов В.Н. | Орлова Т.В.	Vascular Plant Herbarium at the Kandalaksha Strict Nature Reserve (KAND), Russia	ru	Creative Commons Attribution (CC-BY) 4.0 License	https://laplandflora.ru/#7337
7338-KAND-261	KAND	261	PreservedSpecimen		Honckenya oblongifolia Torr. & A.Gray	species	Caryophyllaceae	Honckenya	oblongifolia		Torr. & A.Gray		RU	Murmansk Region	Кандалакшский район	Северный архипелаг; о. Большой Медвежий, северо-восточная чать побережья	у самого уреза заливаемой части литорали	66.99929	32.6602	WGS 84	500		1949-09-12	1949	9	12	Парфентьева Н.С.	Кузенева О.И.	Vascular Plant Herbarium at the Kandalaksha Strict Nature Reserve (KAND), Russia	ru	Creative Commons Attribution (CC-BY) 4.0 License	https://laplandflora.ru/#7338
7339-KAND-262	KAND	262	PreservedSpecimen		Honckenya oblongifolia Torr. & A.Gray	species	Caryophyllaceae	Honckenya	oblongifolia		Torr. & A.Gray		RU	Murmansk Region	Кандалакшский район	Северный архипелаг; о. Ряжков, Обеденная губа, первый наволок на восток от кордона	распадок по склону горы, почва каменистая	67.00868	32.58557	WGS 84	100		1949-06-28	1949	6	28	Парфентьева Н.С.	Кузенева О.И.	Vascular Plant Herbarium at the Kandalaksha Strict Nature Reserve (KAND), Russia	ru	Creative Commons Attribution (CC-BY) 4.0 License	https://laplandflora.ru/#7339
7340-KAND-263	KAND	263	PreservedSpecimen		Honckenya oblongifolia Torr. & A.Gray	species	Caryophyllaceae	Honckenya	oblongifolia		Torr. & A.Gray		RU	Murmansk Region	Кандалакшский район	Северный архипелаг; о. Большой Медвежий, северо-восточная чать побережья	у самого уреза заливаемой части литорали, легкое понижение к морю, почва песчано-каменистая	66.99929	32.6602	WGS 84	500		1949-09-12	1949	9	12	Парфентьева Н.С.	Кузенева О.И.	Vascular Plant Herbarium at the Kandalaksha Strict Nature Reserve (KAND), Russia	ru	Creative Commons Attribution (CC-BY) 4.0 License	https://laplandflora.ru/#7340
7341-KAND-264	KAND	264	PreservedSpecimen		Honckenya oblongifolia Torr. & A.Gray	species	Caryophyllaceae	Honckenya	oblongifolia		Torr. & A.Gray		RU	Murmansk Region	Кандалакшский район	Северный архипелаг; о. Ряжков, западный берег	прибойная песчаная полоса	67.0173	32.55675	WGS 84	1700		1963-08-15	1963	8	15	Бреслина И.П.	Бреслина И.П.	Vascular Plant Herbarium at the Kandalaksha Strict Nature Reserve (KAND), Russia	ru	Creative Commons Attribution (CC-BY) 4.0 License	https://laplandflora.ru/#7341
7342-KAND-265	KAND	265	PreservedSpecimen		Honckenya oblongifolia Torr. & A.Gray	species	Caryophyllaceae	Honckenya	oblongifolia		Torr. & A.Gray		RU	Republic of Karelia	Лоухский район	Кемь-Лудский архипелаг; о. Кемь-Лудский	пологий северный склон, почва печсчаная, линия прибоя редко в прилиторальной зоне	66.4225	33.76358	WGS 84	1800		1962-06-26	1962	6	26	Вехов В.Н. | Орлова Т.В.	Вехов В.Н. | Орлова Т.В.	Vascular Plant Herbarium at the Kandalaksha Strict Nature Reserve (KAND), Russia	ru	Creative Commons Attribution (CC-BY) 4.0 License	https://laplandflora.ru/#7342
7343-KAND-266	KAND	266	PreservedSpecimen		Honckenya oblongifolia Torr. & A.Gray	species	Caryophyllaceae	Honckenya	oblongifolia		Torr. & A.Gray		RU	Murmansk Region	Кандалакшский район	Северный архипелаг; о. Головин, восточный берег	приморский луг высокого уровня	66.96246	32.68104	WGS 84	500		1964-07-28	1964	7	28	Бреслина И.П.	Бреслина И.П.	Vascular Plant Herbarium at the Kandalaksha Strict Nature Reserve (KAND), Russia	ru	Creative Commons Attribution (CC-BY) 4.0 License	https://laplandflora.ru/#7343
7344-KAND-267	KAND	267	PreservedSpecimen		Honckenya oblongifolia Torr. & A.Gray	species	Caryophyllaceae	Honckenya	oblongifolia		Torr. & A.Gray		RU	Murmansk Region	Кандалакшский район	Северный архипелаг; о. Головин, восточный берег	приморский луг высокого уровня	66.96246	32.68104	WGS 84	500		1964-07-28	1964	7	28	Бреслина И.П.	Бреслина И.П.	Vascular Plant Herbarium at the Kandalaksha Strict Nature Reserve (KAND), Russia	ru	Creative Commons Attribution (CC-BY) 4.0 License	https://laplandflora.ru/#7344
7345-KAND-268	KAND	268	PreservedSpecimen		Stellaria graminea L.	species	Caryophyllaceae	Stellaria	graminea		L.		RU	Murmansk Region	Кандалакшский район	Северный архипелаг; о. Ряжков	берег моря	67.0173	32.55675	WGS 84	1700		1962-07-19	1962	7	19	Кирсанова	Бреслина И.П.	Vascular Plant Herbarium at the Kandalaksha Strict Nature Reserve (KAND), Russia	ru	Creative Commons Attribution (CC-BY) 4.0 License	https://laplandflora.ru/#7345
7346-KAND-269	KAND	269	PreservedSpecimen		Stellaria graminea L.	species	Caryophyllaceae	Stellaria	graminea		L.		RU	Murmansk Region	Кандалакшский район	Северный архипелаг; о. Докучеиха (луда), возле перемычки с Большим Ломнишным	приморский луг	66.96389	32.64453	WGS 84	400		1964-07-24	1964	7	24	Бреслина И.П.	Бреслина И.П.	Vascular Plant Herbarium at the Kandalaksha Strict Nature Reserve (KAND), Russia	ru	Creative Commons Attribution (CC-BY) 4.0 License	https://laplandflora.ru/#7346
7347-KAND-270	KAND	270	PreservedSpecimen		Stellaria graminea L.	species	Caryophyllaceae	Stellaria	graminea		L.		RU	Murmansk Region	Кандалакшский район	Северный архипелаг; о. Девичья Луда	вороничник	66.98884	32.6071	WGS 84	600		1963-08-01	1963	8	1	Бреслина И.П.	Бреслина И.П.	Vascular Plant Herbarium at the Kandalaksha Strict Nature Reserve (KAND), Russia	ru	Creative Commons Attribution (CC-BY) 4.0 License	https://laplandflora.ru/#7347
7348-KAND-271	KAND	271	PreservedSpecimen	252	Montia fontana L.	species	Montiaceae	Montia	fontana		L.		RU	Murmansk Region	Кандалакшский район	о. Великий; кв. 45-I	между бревнами на литоральном лугу	66.57357	33.20583	WGS 84	500		1964-07-18	1964	7	18	Вехов В.Н. | Королева О.	Вехов В.Н. | Королева О.	Vascular Plant Herbarium at the Kandalaksha Strict Nature Reserve (KAND), Russia	ru	Creative Commons Attribution (CC-BY) 4.0 License	https://laplandflora.ru/#7348
7349-KAND-272	KAND	272	PreservedSpecimen		Montia fontana L.	species	Montiaceae	Montia	fontana		L.		RU	Murmansk Region	Кандалакшский район	Северный архипелаг; о. Вороний, восточный берег	приморский луг	67.02445	32.62196	WGS 84	850		1964-07-12	1964	7	12	Бреслина И.П.	Кожин М.Н.	Vascular Plant Herbarium at the Kandalaksha Strict Nature Reserve (KAND), Russia	ru	Creative Commons Attribution (CC-BY) 4.0 License	https://laplandflora.ru/#7349
7350-KAND-273	KAND	273	PreservedSpecimen		Coccyganthe flos-cuculi (L.) Fourr.	species	Caryophyllaceae	Coccyganthe	flos-cuculi		(L.) Fourr.		RU	Murmansk Region	Кандалакшский район	о. Великий, Березовая перейма, близ избушки	злаково-разнотравный луг	66.55729	33.19849	WGS 84	300		1950-07-17	1950	7	17	Парфентьева Н.С.	Кузенева О.И.	Vascular Plant Herbarium at the Kandalaksha Strict Nature Reserve (KAND), Russia	ru	Creative Commons Attribution (CC-BY) 4.0 License	https://laplandflora.ru/#7350
7351-KAND-274	KAND	274	PreservedSpecimen	57	Coccyganthe flos-cuculi (L.) Fourr.	species	Caryophyllaceae	Coccyganthe	flos-cuculi		(L.) Fourr.		RU	Murmansk Region	Кандалакшский район	о. Великий; кв. 64, близ губы Лобаниха	суходольный луг	66.55574	33.2446	WGS 84	500		1964-07-03	1964	7	3	Бабенко Г.Б. | Вехов В.Н.	Вехов В.Н.	Vascular Plant Herbarium at the Kandalaksha Strict Nature Reserve (KAND), Russia	ru	Creative Commons Attribution (CC-BY) 4.0 License	https://laplandflora.ru/#7351
7352-KAND-275	KAND	275	PreservedSpecimen		Coccyganthe flos-cuculi (L.) Fourr.	species	Caryophyllaceae	Coccyganthe	flos-cuculi		(L.) Fourr.		RU	Murmansk Region	Кандалакшский район	о. Великий	прибрежный разнотравно-злаковый луг	66.57371	33.29917	WGS 84	10000		1959-07-25	1959	7	25	Синькова Г.М.	Синькова Г.М.	Vascular Plant Herbarium at the Kandalaksha Strict Nature Reserve (KAND), Russia	ru	Creative Commons Attribution (CC-BY) 4.0 License	https://laplandflora.ru/#7352
7353-KAND-276	KAND	276	PreservedSpecimen		Coccyganthe flos-cuculi (L.) Fourr.	species	Caryophyllaceae	Coccyganthe	flos-cuculi		(L.) Fourr.		RU	Republic of Karelia	Лоухский район	Кемь-Лудский архипелаг; о. Кемь-Лудский	пологий юго-западный склон, почва песчаная канареечниково-полевицевый приморский луг	66.4225	33.76358	WGS 84	1800		1962-08-02	1962	8	2	Вехов В.Н. | Орлова Т.В.	Вехов В.Н. | Орлова Т.В.	Vascular Plant Herbarium at the Kandalaksha Strict Nature Reserve (KAND), Russia	ru	Creative Commons Attribution (CC-BY) 4.0 License	https://laplandflora.ru/#7353
7354-KAND-277	KAND	277	PreservedSpecimen		Coccyganthe flos-cuculi (L.) Fourr.	species	Caryophyllaceae	Coccyganthe	flos-cuculi		(L.) Fourr.		RU	Republic of Karelia	Лоухский район	Кемь-Лудский архипелаг; о. Кемь-Лудский	пологий юго-западный склон, почва песчаная канареечниково-полевицевый приморский луг	66.4225	33.76358	WGS 84	1800		1962-08-02	1962	8	2	Вехов В.Н. | Орлова Т.В.	Вехов В.Н. | Орлова Т.В.	Vascular Plant Herbarium at the Kandalaksha Strict Nature Reserve (KAND), Russia	ru	Creative Commons Attribution (CC-BY) 4.0 License	https://laplandflora.ru/#7354
7355-KAND-278	KAND	278	PreservedSpecimen		Coccyganthe flos-cuculi (L.) Fourr.	species	Caryophyllaceae	Coccyganthe	flos-cuculi		(L.) Fourr.		RU	Murmansk Region	Кандалакшский район	Северный архипелаг; о. Лодейный, у кордона	приморский луг	67.04121	32.57591	WGS 84	100		1972-06-30	1972	6	30	Воробьева Е.Г.	Воробьева Е.Г.	Vascular Plant Herbarium at the Kandalaksha Strict Nature Reserve (KAND), Russia	ru	Creative Commons Attribution (CC-BY) 4.0 License	https://laplandflora.ru/#7355
7356-KAND-279	KAND	279	PreservedSpecimen		Coccyganthe flos-cuculi (L.) Fourr.	species	Caryophyllaceae	Coccyganthe	flos-cuculi		(L.) Fourr.		RU	Murmansk Region	Кандалакшский район	Северный архипелаг; о. Ряжков, южный мыс	побережье моря	67.00577	32.56708	WGS 84	400		1962-07-10	1962	7	10	Кирсанова	Кирсанова	Vascular Plant Herbarium at the Kandalaksha Strict Nature Reserve (KAND), Russia	ru	Creative Commons Attribution (CC-BY) 4.0 License	https://laplandflora.ru/#7356
7357-KAND-280	KAND	280	PreservedSpecimen		Dianthus superbus L.	species	Caryophyllaceae	Dianthus	superbus		L.		RU	Murmansk Region	Кандалакшский район	Лувеньгский архипелаг; о. Прикордонный, южная оконечность	приморский луг высокого уровня, в полосе Leymus arenarius	67.10532	32.69218	WGS 84	60		2003-07-17	2003	7	17	Бабина Н.В.	Бабина Н.В.	Vascular Plant Herbarium at the Kandalaksha Strict Nature Reserve (KAND), Russia	ru	Creative Commons Attribution (CC-BY) 4.0 License	https://laplandflora.ru/#7357
7358-KAND-281	KAND	281	PreservedSpecimen		Stellaria graminea L.	species	Caryophyllaceae	Stellaria	graminea		L.		RU	Murmansk Region	Кандалакшский район	Лувеньгский архипелаг; о. Прикордонный, южная оконечность	приморский луг высокого уровня, в полосе Leymus arenarius	67.10532	32.69218	WGS 84	60		2003-07-17	2003	7	17	Бабина Н.В.	Бабина Н.В.	Vascular Plant Herbarium at the Kandalaksha Strict Nature Reserve (KAND), Russia	ru	Creative Commons Attribution (CC-BY) 4.0 License	https://laplandflora.ru/#7358
7359-KAND-282	KAND	282	PreservedSpecimen		Honckenya oblongifolia Torr. & A.Gray	species	Caryophyllaceae	Honckenya	oblongifolia		Torr. & A.Gray		RU	Murmansk Region	Кандалакшский район	Северный архипелаг; о. Ряжков, в 1 км на восток от Обеденной губы по берегу (за наволоком)	в распадке по склону горы, у подножья	67.01353	32.58406	WGS 84	300		1949-07-28	1949	7	28	Парфентьева Н.С.	Кузенева О.И.	Vascular Plant Herbarium at the Kandalaksha Strict Nature Reserve (KAND), Russia	ru	Creative Commons Attribution (CC-BY) 4.0 License	https://laplandflora.ru/#7359
7360-KAND-283	KAND	283	PreservedSpecimen		Honckenya oblongifolia Torr. & A.Gray	species	Caryophyllaceae	Honckenya	oblongifolia		Torr. & A.Gray		RU	Murmansk Region	Кандалакшский район	Северный архипелаг; о. Ряжков, в 1 км на восток от Обеденной губы по берегу (за наволоком)	в распадке по склону горы, у подножья	67.01353	32.58406	WGS 84	300		1949-07-28	1949	7	28	Парфентьева Н.С.	Кузенева О.И.	Vascular Plant Herbarium at the Kandalaksha Strict Nature Reserve (KAND), Russia	ru	Creative Commons Attribution (CC-BY) 4.0 License	https://laplandflora.ru/#7360
7361-KAND-284	KAND	284	PreservedSpecimen		Honckenya oblongifolia Torr. & A.Gray	species	Caryophyllaceae	Honckenya	oblongifolia		Torr. & A.Gray		RU	Murmansk Region	Кандалакшский район	Северный архипелаг; о. Ряжков, в 1 км на восток от Обеденной губы по берегу (за наволоком)	в распадке по склону горы, у подножья	67.01353	32.58406	WGS 84	300		1949-07-28	1949	7	28	Парфентьева Н.С.	Кузенева О.И.	Vascular Plant Herbarium at the Kandalaksha Strict Nature Reserve (KAND), Russia	ru	Creative Commons Attribution (CC-BY) 4.0 License	https://laplandflora.ru/#7361
7362-KAND-285	KAND	285	PreservedSpecimen		Honckenya oblongifolia Torr. & A.Gray	species	Caryophyllaceae	Honckenya	oblongifolia		Torr. & A.Gray		RU	Murmansk Region	Кандалакшский район	Северный архипелаг; о. Ряжков, в 1 км на восток от Обеденной губы по берегу (за наволоком)	в распадке по склону горы, у подножья	67.01353	32.58406	WGS 84	300		1949-07-28	1949	7	28	Парфентьева Н.С.	Кузенева О.И.	Vascular Plant Herbarium at the Kandalaksha Strict Nature Reserve (KAND), Russia	ru	Creative Commons Attribution (CC-BY) 4.0 License	https://laplandflora.ru/#7362
7363-KAND-286	KAND	286	PreservedSpecimen		Dianthus superbus L.	species	Caryophyllaceae	Dianthus	superbus		L.		RU	Republic of Karelia	Лоухский район	Кемь-Лудский архипелаг; о. Кемь-Лудский	скалы, почва каменитая	66.4225	33.76358	WGS 84	1800		1962-07-30	1962	7	30	Вехов В.Н. | Орлова Т.В.	Вехов В.Н. | Орлова Т.В.	Vascular Plant Herbarium at the Kandalaksha Strict Nature Reserve (KAND), Russia	ru	Creative Commons Attribution (CC-BY) 4.0 License	https://laplandflora.ru/#7363
7364-KAND-287	KAND	287	PreservedSpecimen		Stellaria nemorum L.	species	Caryophyllaceae	Stellaria	nemorum		L.		RU	Murmansk Region	Печенгский район	Айновы острова; о. Большой Айнов, восточная часть острова	высокотравный разнотравный луг, в окружении мелкокустарничка	69.83962	31.58233	WGS 84	1000		1956-08-11	1956	8	11	Овчинников Б.	Чернов Е.Г.	Vascular Plant Herbarium at the Kandalaksha Strict Nature Reserve (KAND), Russia	ru	Creative Commons Attribution (CC-BY) 4.0 License	https://laplandflora.ru/#7364
7365-KAND-288	KAND	288	PreservedSpecimen		Dianthus superbus L.	species	Caryophyllaceae	Dianthus	superbus		L.		RU	Murmansk Region	Кандалакшский район	Северный архипелаг; о. Ряжков, Северная губа, побережье западного наволока, на западном мысу, против кордона	приморский злаково-разнотравный луг	67.02632	32.53333	WGS 84	250		1949-07-27	1949	7	27	Парфентьева Н.С.	Кузенева О.И.	Vascular Plant Herbarium at the Kandalaksha Strict Nature Reserve (KAND), Russia	ru	Creative Commons Attribution (CC-BY) 4.0 License	https://laplandflora.ru/#7365
7366-KAND-289	KAND	289	PreservedSpecimen	17	Stellaria graminea L.	species	Caryophyllaceae	Stellaria	graminea		L.		RU	Murmansk Region	Кандалакшский район	Лувеньгский архипелаг; о. Бережной Власов	колония серебристых и сизых чаек, пятно вторичной орнитогенной растительности, на приморском посреди вороничника торфянике	67.08424	32.68901	WGS 84	1100		1976-07-26	1976	7	26	Бреслина И.П.	Бреслина И.П.	Vascular Plant Herbarium at the Kandalaksha Strict Nature Reserve (KAND), Russia	ru	Creative Commons Attribution (CC-BY) 4.0 License	https://laplandflora.ru/#7366
7367-KAND-290	KAND	290	PreservedSpecimen	25	Stellaria graminea L.	species	Caryophyllaceae	Stellaria	graminea		L.		RU	Murmansk Region	Терский район	Порья губа; о. Столбовая Веселая луда	вторичная скальная орнитогенная растительность	66.68192	33.78025	WGS 84	50		1977-07-02	1977	7	2	Бреслина И.П.	Бреслина И.П.	Vascular Plant Herbarium at the Kandalaksha Strict Nature Reserve (KAND), Russia	ru	Creative Commons Attribution (CC-BY) 4.0 License	https://laplandflora.ru/#7367
7368-KAND-291	KAND	291	PreservedSpecimen	10	Dianthus superbus L.	species	Caryophyllaceae	Dianthus	superbus		L.		RU	Republic of Karelia	Лоухский район	Карельский берег; о. Воротиха	колония серебристых и сизых чаек, пятно вторичной орнитогенной растительности, на приморском посреди вороничника торфянике	66.4077	33.76915	WGS 84	100		1976-07-26	1976	7	26	Бреслина И.П.	Бреслина И.П.	Vascular Plant Herbarium at the Kandalaksha Strict Nature Reserve (KAND), Russia	ru	Creative Commons Attribution (CC-BY) 4.0 License	https://laplandflora.ru/#7368
7369-KAND-292	KAND	292	PreservedSpecimen		Honckenya oblongifolia Torr. & A.Gray	species	Caryophyllaceae	Honckenya	oblongifolia		Torr. & A.Gray		RU	Murmansk Region	Кандалакшский район	о. Великий; губа Дальняя Корга	прилиторальный луг у моря	66.54875	33.40976	WGS 84	500		1963-07-04	1963	7	4	Бакеева Л. | Вехов В.Н. | Дворцовская Н.	Бакеева Л. | Вехов В.Н. | Дворцовская Н.	Vascular Plant Herbarium at the Kandalaksha Strict Nature Reserve (KAND), Russia	ru	Creative Commons Attribution (CC-BY) 4.0 License	https://laplandflora.ru/#7369
7370-KAND-293	KAND	293	PreservedSpecimen		Honckenya oblongifolia Torr. & A.Gray	species	Caryophyllaceae	Honckenya	oblongifolia		Torr. & A.Gray		RU	Murmansk Region	Кандалакшский район	Северный архипелаг; о. Ряжков, восточная часть	недалеко от горы песчаная губка, на прибрежной полосе	67.0173	32.55675	WGS 84	1700		1951-07-22	1951	7	22	Парфентьева Н.С.	Кузенева О.И.	Vascular Plant Herbarium at the Kandalaksha Strict Nature Reserve (KAND), Russia	ru	Creative Commons Attribution (CC-BY) 4.0 License	https://laplandflora.ru/#7370
7371-KAND-294	KAND	294	PreservedSpecimen		Honckenya oblongifolia Torr. & A.Gray	species	Caryophyllaceae	Honckenya	oblongifolia		Torr. & A.Gray		RU	Murmansk Region	Кандалакшский район	острова близ о. Великого и Ковдского п-ова; луда Великая, северо-западная сторона	вдоль берега по каменистым россыпям	66.50907	33.53604	WGS 84	100		1950-08-10	1950	8	10	Парфентьева Н.С.	Кузенева О.И.	Vascular Plant Herbarium at the Kandalaksha Strict Nature Reserve (KAND), Russia	ru	Creative Commons Attribution (CC-BY) 4.0 License	https://laplandflora.ru/#7371
7372-KAND-295	KAND	295	PreservedSpecimen		Honckenya oblongifolia Torr. & A.Gray	species	Caryophyllaceae	Honckenya	oblongifolia		Torr. & A.Gray		RU	Murmansk Region	Кандалакшский район	Северный архипелаг; о. Ряжков, восточная часть	недалеко от горы с треангул. знаком песчаная губка, на прибрежной полосе	67.0173	32.55675	WGS 84	1700		1951-07-22	1951	7	22	Парфентьева Н.С.	Кузенева О.И.	Vascular Plant Herbarium at the Kandalaksha Strict Nature Reserve (KAND), Russia	ru	Creative Commons Attribution (CC-BY) 4.0 License	https://laplandflora.ru/#7372
7373-KAND-296	KAND	296	PreservedSpecimen		Honckenya oblongifolia Torr. & A.Gray	species	Caryophyllaceae	Honckenya	oblongifolia		Torr. & A.Gray		RU	Murmansk Region	Кандалакшский район	Северный архипелаг; о. Большой Медвежий, северо-восточная часть	побережье у самого уреза заливаемой части литорали	66.99929	32.6602	WGS 84	500		1949-09-12	1949	9	12	Парфентьева Н.С.	Кузенева О.И.	Vascular Plant Herbarium at the Kandalaksha Strict Nature Reserve (KAND), Russia	ru	Creative Commons Attribution (CC-BY) 4.0 License	https://laplandflora.ru/#7373
7374-KAND-297	KAND	297	PreservedSpecimen		Honckenya oblongifolia Torr. & A.Gray	species	Caryophyllaceae	Honckenya	oblongifolia		Torr. & A.Gray		RU	Murmansk Region	Кандалакшский район	Северный архипелаг; о. Большой Медвежий, северо-восточная часть	побережье у самого уреза заливаемой части литорали	66.99929	32.6602	WGS 84	500		1949-09-12	1949	9	12	Парфентьева Н.С.	Кузенева О.И.	Vascular Plant Herbarium at the Kandalaksha Strict Nature Reserve (KAND), Russia	ru	Creative Commons Attribution (CC-BY) 4.0 License	https://laplandflora.ru/#7374
7375-KAND-298	KAND	298	PreservedSpecimen		Honckenya oblongifolia Torr. & A.Gray	species	Caryophyllaceae	Honckenya	oblongifolia		Torr. & A.Gray		RU	Murmansk Region	Кандалакшский район	Северный архипелаг; о. Большой Медвежий, северо-восточная часть	побережье у самого уреза заливаемой части литорали	66.99929	32.6602	WGS 84	500		1949-09-12	1949	9	12	Парфентьева Н.С.	Кузенева О.И.	Vascular Plant Herbarium at the Kandalaksha Strict Nature Reserve (KAND), Russia	ru	Creative Commons Attribution (CC-BY) 4.0 License	https://laplandflora.ru/#7375
7376-KAND-299	KAND	299	PreservedSpecimen		Dianthus superbus L.	species	Caryophyllaceae	Dianthus	superbus		L.		RU	Murmansk Region	Кандалакшский район	Северный архипелаг; о. Ряжков, на западном мысу против кордона	приморский злаково-разнотравный луг	67.00474	32.5713	WGS 84	150		1949-07-27	1949	7	27	Парфентьева Н.С.	Кузенева О.И.	Vascular Plant Herbarium at the Kandalaksha Strict Nature Reserve (KAND), Russia	ru	Creative Commons Attribution (CC-BY) 4.0 License	https://laplandflora.ru/#7376
7377-KAND-300	KAND	300	PreservedSpecimen		Dianthus superbus L.	species	Caryophyllaceae	Dianthus	superbus		L.		RU	Murmansk Region	Кандалакшский район	Северный архипелаг; о. Девичья луда, средняя часть луды	воронично-злаково-разнотравная ассоциация на каменистой супесчаной хорошо задернованной почве	66.98884	32.6071	WGS 84	300		1949-08-03	1949	8	3	Парфентьева Н.С.	Кузенева О.И.	Vascular Plant Herbarium at the Kandalaksha Strict Nature Reserve (KAND), Russia	ru	Creative Commons Attribution (CC-BY) 4.0 License	https://laplandflora.ru/#7377
7378-KAND-301	KAND	301	PreservedSpecimen		Coccyganthe flos-cuculi (L.) Fourr.	species	Caryophyllaceae	Coccyganthe	flos-cuculi		(L.) Fourr.		RU	Murmansk Region	Кандалакшский район	Северный архипелаг; о. Ряжков, Северная губа, в 1/2 км на запад от северного наволока	приморский злаково-разнотравный луг	67.02343	32.53251	WGS 84	200		1949-07	1949	7		Парфентьева Н.С.	Кузенева О.И.	Vascular Plant Herbarium at the Kandalaksha Strict Nature Reserve (KAND), Russia	ru	Creative Commons Attribution (CC-BY) 4.0 License	https://laplandflora.ru/#7378
7379-KAND-302	KAND	302	PreservedSpecimen		Silene acaulis (L.) Jacq.	species	Caryophyllaceae	Silene	acaulis		(L.) Jacq.		RU	Murmansk Region	Кандалакшский район	Северный архипелаг; о. Ряжков, Обеденная губа, губа с геометрическим пунктом, в 1/2 км на север по берегу от кордона		67.01054	32.58742	WGS 84	300		1949-07-03	1949	7	3	Парфентьева Н.С.	Кузенева О.И.	Vascular Plant Herbarium at the Kandalaksha Strict Nature Reserve (KAND), Russia	ru	Creative Commons Attribution (CC-BY) 4.0 License	https://laplandflora.ru/#7379
7380-KAND-303	KAND	303	PreservedSpecimen		Deschampsia cespitosa (L.) P.Beauv.	species	Poaceae	Deschampsia	cespitosa		(L.) P.Beauv.		RU	Murmansk Region	Кандалакшский район	о. Великий; кв. 83, губа Ермачиха	лужок у дома	66.53604	33.36236	WGS 84	500		2008-07-14	2008	7	14	Балаганова Т. | Панарина Н.Г.	Кожин М.Н. | Панарина Н.Г.	Vascular Plant Herbarium at the Kandalaksha Strict Nature Reserve (KAND), Russia	ru	Creative Commons Attribution (CC-BY) 4.0 License	https://laplandflora.ru/#7380
7381-KAND-304	KAND	304	PreservedSpecimen		Festuca ovina L.	species	Poaceae	Festuca	ovina		L.		RU	Murmansk Region	Кандалакшский район	о. Великий; кв. 64, кордон Лобаниха	на скале	66.55406	33.24186	WGS 84	200		2008-07-14	2008	7	14	Балаганова Т. | Панарина Н.Г.	Кожин М.Н. | Панарина Н.Г.	Vascular Plant Herbarium at the Kandalaksha Strict Nature Reserve (KAND), Russia	ru	Creative Commons Attribution (CC-BY) 4.0 License	https://laplandflora.ru/#7381
7382-KAND-305	KAND	305	PreservedSpecimen		Leymotrigia bergrothii (H.Lindb.) Tzvelev	species	Poaceae	Leymotrigia	bergrothii		(H.Lindb.) Tzvelev		RU	Murmansk Region	Кандалакшский район	о. Великий; кв. 64, кордон Лобаниха	разнотравный сосняк близ моря	66.55406	33.24186	WGS 84	200		2008-07-17	2008	7	17	Балаганова Т. | Панарина Н.Г.	Кожин М.Н. | Панарина Н.Г.	Vascular Plant Herbarium at the Kandalaksha Strict Nature Reserve (KAND), Russia	ru	Creative Commons Attribution (CC-BY) 4.0 License	https://laplandflora.ru/#7382
7383-KAND-306	KAND	306	PreservedSpecimen		Vicia cracca L.	species	Fabaceae	Vicia	cracca		L.		RU	Murmansk Region	Кандалакшский район	о. Великий; кв. 64, кордон Лобаниха	березняк кустарничковый	66.55406	33.24186	WGS 84	200		2008-07-20	2008	7	20	Балаганова Т. | Панарина Н.Г.	Кожин М.Н. | Панарина Н.Г.	Vascular Plant Herbarium at the Kandalaksha Strict Nature Reserve (KAND), Russia	ru	Creative Commons Attribution (CC-BY) 4.0 License	https://laplandflora.ru/#7383
7384-KAND-307	KAND	307	PreservedSpecimen		Geranium pratense L.	species	Geraniaceae	Geranium	pratense		L.		RU	Murmansk Region	Кандалакшский район	о. Великий; кв. 64, кордон Лобаниха	у дома	66.55406	33.24186	WGS 84	200		2008-07-29	2008	7	29	Балаганова Т. | Панарина Н.Г.	Кожин М.Н. | Панарина Н.Г.	Vascular Plant Herbarium at the Kandalaksha Strict Nature Reserve (KAND), Russia	ru	Creative Commons Attribution (CC-BY) 4.0 License	https://laplandflora.ru/#7384
7385-KAND-308	KAND	308	PreservedSpecimen		Vicia sylvatica L.	species	Fabaceae	Vicia	sylvatica		L.		RU	Murmansk Region	Кандалакшский район	о. Великий; кв. 83, губа Ермачиха	лес	66.53604	33.36236	WGS 84	500		2008-07-24	2008	7	24	Балаганова Т. | Панарина Н.Г.	Кожин М.Н. | Панарина Н.Г.	Vascular Plant Herbarium at the Kandalaksha Strict Nature Reserve (KAND), Russia	ru	Creative Commons Attribution (CC-BY) 4.0 License	https://laplandflora.ru/#7385
7386-KAND-309	KAND	309	PreservedSpecimen		Vicia sylvatica L.	species	Fabaceae	Vicia	sylvatica		L.		RU	Murmansk Region	Кандалакшский район	о. Великий; кв. 83, губа Ермачиха	лес	66.53604	33.36236	WGS 84	500		2008-07-24	2008	7	24	Балаганова Т. | Панарина Н.Г.	Кожин М.Н. | Панарина Н.Г.	Vascular Plant Herbarium at the Kandalaksha Strict Nature Reserve (KAND), Russia	ru	Creative Commons Attribution (CC-BY) 4.0 License	https://laplandflora.ru/#7386
7387-KAND-310	KAND	310	PreservedSpecimen		Sagina nodosa (L.) Fenzl	species	Caryophyllaceae	Sagina	nodosa		(L.) Fenzl		RU	Murmansk Region	Кандалакшский район	о. Великий; кв. 83, губа Ермачиха	в расщелинах скал	66.53604	33.36236	WGS 84	500		2008-07-24	2008	7	24	Балаганова Т. | Панарина Н.Г.	Кожин М.Н. | Панарина Н.Г.	Vascular Plant Herbarium at the Kandalaksha Strict Nature Reserve (KAND), Russia	ru	Creative Commons Attribution (CC-BY) 4.0 License	https://laplandflora.ru/#7387
7388-KAND-311	KAND	311	PreservedSpecimen		Lathyrus pratensis L.	species	Fabaceae	Lathyrus	pratensis		L.		RU	Murmansk Region	Кандалакшский район	о. Великий; кв. 83, губа Ермачиха, близ ручья		66.53604	33.36236	WGS 84	500		2008-07-24	2008	7	24	Балаганова Т. | Панарина Н.Г.	Кожин М.Н. | Панарина Н.Г.	Vascular Plant Herbarium at the Kandalaksha Strict Nature Reserve (KAND), Russia	ru	Creative Commons Attribution (CC-BY) 4.0 License	https://laplandflora.ru/#7388
7389-KAND-312	KAND	312	PreservedSpecimen		Sonchus humilis N.I. Orlova	species	Asteraceae	Sonchus	humilis		N.I. Orlova		RU	Murmansk Region	Кандалакшский район	о. Великий; кв. 83, губа Ермачиха	в расщелинах скал	66.53604	33.36236	WGS 84	500		2008-07-24	2008	7	24	Балаганова Т. | Панарина Н.Г.	Кожин М.Н. | Панарина Н.Г.	Vascular Plant Herbarium at the Kandalaksha Strict Nature Reserve (KAND), Russia	ru	Creative Commons Attribution (CC-BY) 4.0 License	https://laplandflora.ru/#7389
7390-KAND-313	KAND	313	PreservedSpecimen		Poa alpina L.	species	Poaceae	Poa	alpina		L.		RU	Murmansk Region	Кандалакшский район	о. Великий; кв. 83, губа Ермачиха	приморский лужок	66.53604	33.36236	WGS 84	500		2008-07-24	2008	7	24	Балаганова Т. | Панарина Н.Г.	Кожин М.Н. | Панарина Н.Г.	Vascular Plant Herbarium at the Kandalaksha Strict Nature Reserve (KAND), Russia	ru	Creative Commons Attribution (CC-BY) 4.0 License	https://laplandflora.ru/#7390
7391-KAND-314	KAND	314	PreservedSpecimen		Melampyrum pratense L.	species	Orobanchaceae	Melampyrum	pratense		L.		RU	Murmansk Region	Кандалакшский район	о. Великий; кв. 64, кордон Лобаниха	под пологом леса	66.55406	33.24186	WGS 84	200		2008-07-22	2008	7	22	Балаганова Т. | Панарина Н.Г.	Кожин М.Н. | Панарина Н.Г.	Vascular Plant Herbarium at the Kandalaksha Strict Nature Reserve (KAND), Russia	ru	Creative Commons Attribution (CC-BY) 4.0 License	https://laplandflora.ru/#7391
7392-KAND-315	KAND	315	PreservedSpecimen		Poa alpina L.	species	Poaceae	Poa	alpina		L.		RU	Murmansk Region	Кандалакшский район	о. Великий; кв. 64, кордон Лобаниха	на скале	66.55406	33.24186	WGS 84	200		2008-07-16	2008	7	16	Балаганова Т. | Панарина Н.Г.	Кожин М.Н. | Панарина Н.Г.	Vascular Plant Herbarium at the Kandalaksha Strict Nature Reserve (KAND), Russia	ru	Creative Commons Attribution (CC-BY) 4.0 License	https://laplandflora.ru/#7392
7393-KAND-316	KAND	316	PreservedSpecimen		Erysimum hieraciifolium L.	species	Brassicaceae	Erysimum	hieraciifolium		L.		RU	Murmansk Region	Кандалакшский район	о. Великий; кв. 64, кордон Лобаниха	приморский лужок	66.55406	33.24186	WGS 84	200		2008-07-16	2008	7	16	Балаганова Т. | Панарина Н.Г.	Кожин М.Н. | Панарина Н.Г.	Vascular Plant Herbarium at the Kandalaksha Strict Nature Reserve (KAND), Russia	ru	Creative Commons Attribution (CC-BY) 4.0 License	https://laplandflora.ru/#7393
7394-KAND-317	KAND	317	PreservedSpecimen		Saussurea alpina (L.) DC.	species	Asteraceae	Saussurea	alpina		(L.) DC.		RU	Murmansk Region	Кандалакшский район	Олений архипелаг; о. Олений, оз. Верхнее Большое		67.08649	32.39753	WGS 84	250		1986-08-08	1986	8	8	Хренова Н.Г.	Жерихина В.Н.	Vascular Plant Herbarium at the Kandalaksha Strict Nature Reserve (KAND), Russia	ru	Creative Commons Attribution (CC-BY) 4.0 License	https://laplandflora.ru/#7394
7395-KAND-318	KAND	318	PreservedSpecimen		Tanacetum vulgare L.	species	Asteraceae	Tanacetum	vulgare		L.		RU	Murmansk Region	Кольский район	Дальние Зеленцы; губа Подпахта, под бывшим маяком	антропогенный луг	69.15248	35.92385	WGS 84	100		1999-08-02	1999	8	2	Панева Т.Д.	Кожин М.Н.	Vascular Plant Herbarium at the Kandalaksha Strict Nature Reserve (KAND), Russia	ru	Creative Commons Attribution (CC-BY) 4.0 License	https://laplandflora.ru/#7395
7396-KAND-319	KAND	319	PreservedSpecimen		Saussurea alpina (L.) DC.	species	Asteraceae	Saussurea	alpina		(L.) DC.		RU	Murmansk Region	Кандалакшский район	Олений архипелаг; о. Олений	смешанный заболоченный лес	67.09486	32.38686	WGS 84	2800		1979-07-20	1979	7	20	Воробьева Е.Г.	Воробьева Е.Г.	Vascular Plant Herbarium at the Kandalaksha Strict Nature Reserve (KAND), Russia	ru	Creative Commons Attribution (CC-BY) 4.0 License	https://laplandflora.ru/#7396
7397-KAND-320	KAND	320	PreservedSpecimen		Tanacetum vulgare L.	species	Asteraceae	Tanacetum	vulgare		L.		RU	Murmansk Region	Кольский район	Дальние Зеленцы; губа Подпахта, под бывшим маяком	антропогенный луг	69.15248	35.92385	WGS 84	100		1999-08-02	1999	8	2	Панева Т.Д.	Кожин М.Н.	Vascular Plant Herbarium at the Kandalaksha Strict Nature Reserve (KAND), Russia	ru	Creative Commons Attribution (CC-BY) 4.0 License	https://laplandflora.ru/#7397
7398-KAND-321	KAND	321	PreservedSpecimen		Saussurea alpina (L.) DC.	species	Asteraceae	Saussurea	alpina		(L.) DC.		RU	Murmansk Region	Кандалакшский район	Олений архипелаг; о. Олений, около II Большого озера	болото	67.08649	32.39753	WGS 84	250		1981-07-27	1981	7	27	Воробьева Е.Г.	Воробьева Е.Г.	Vascular Plant Herbarium at the Kandalaksha Strict Nature Reserve (KAND), Russia	ru	Creative Commons Attribution (CC-BY) 4.0 License	https://laplandflora.ru/#7398
7399-KAND-322	KAND	322	PreservedSpecimen		Saussurea alpina (L.) DC.	species	Asteraceae	Saussurea	alpina		(L.) DC.		RU	Murmansk Region	Кандалакшский район	Олений архипелаг; о. Олений	верховое болото	67.09486	32.38686	WGS 84	2800		1981-07-31	1981	7	31	Новожилова С.А.	Воробьева Е.Г.	Vascular Plant Herbarium at the Kandalaksha Strict Nature Reserve (KAND), Russia	ru	Creative Commons Attribution (CC-BY) 4.0 License	https://laplandflora.ru/#7399
7400-KAND-323	KAND	323	PreservedSpecimen		Cirsium heterophyllum (L.) Hill	species	Asteraceae	Cirsium	heterophyllum		(L.) Hill		RU	Murmansk Region	Кольский район	Дальние Зеленцы; губа Подпахта		69.14673	35.92751	WGS 84	500		1989-07-18	1989	7	18	Панева Т.Д.	Кожин М.Н.	Vascular Plant Herbarium at the Kandalaksha Strict Nature Reserve (KAND), Russia	ru	Creative Commons Attribution (CC-BY) 4.0 License	https://laplandflora.ru/#7400
7401-KAND-324	KAND	324	PreservedSpecimen		Senecio vulgaris L.	species	Asteraceae	Senecio	vulgaris		L.		RU	Murmansk Region	Кандалакшский район	Северный архипелаг; о. Большая Сеннуха	у гнездовий птиц	66.95774	32.69725	WGS 84	60		1989-07-24	1989	7	24	Воробьева Е.Г.	Соколов Д.Д.	Vascular Plant Herbarium at the Kandalaksha Strict Nature Reserve (KAND), Russia	ru	Creative Commons Attribution (CC-BY) 4.0 License	https://laplandflora.ru/#7401
7402-KAND-325	KAND	325	PreservedSpecimen		Saussurea alpina (L.) DC.	species	Asteraceae	Saussurea	alpina		(L.) DC.		RU	Murmansk Region	Кандалакшский район	Ковдский полуостров; просека 127/128, у оз. Гоголинного	по кочкам осоково-сфагнового болота	66.66006	33.12575	WGS 84	500		1972-07-19	1972	7	19	Георгиевский А.Б.	Георгиевский А.Б.	Vascular Plant Herbarium at the Kandalaksha Strict Nature Reserve (KAND), Russia	ru	Creative Commons Attribution (CC-BY) 4.0 License	https://laplandflora.ru/#7402
7403-KAND-326	KAND	326	PreservedSpecimen		Tanacetum vulgare L.	species	Asteraceae	Tanacetum	vulgare		L.		RU	Murmansk Region	Кандалакшский район	г. Кандалакша; ул. Пролетарская, д. 28		67.15692	32.41626	WGS 84	20		2008-07-06	2008	7	6	Сапунова Т.С.	Сапунова Т.С.	Vascular Plant Herbarium at the Kandalaksha Strict Nature Reserve (KAND), Russia	ru	Creative Commons Attribution (CC-BY) 4.0 License	https://laplandflora.ru/#7403
7404-KAND-327	KAND	327	PreservedSpecimen		Senecio vulgaris L.	species	Asteraceae	Senecio	vulgaris		L.		RU	Murmansk Region	Кандалакшский район	Северный архипелаг; о. Большая Сеннуха	у гнездовий птиц	66.95774	32.69725	WGS 84	60		1989-07-24	1989	7	24	Воробьева Е.Г.	Соколов Д.Д.	Vascular Plant Herbarium at the Kandalaksha Strict Nature Reserve (KAND), Russia	ru	Creative Commons Attribution (CC-BY) 4.0 License	https://laplandflora.ru/#7404
7405-KAND-328	KAND	328	PreservedSpecimen		Potentilla erecta (L.) Raeusch.	species	Rosaceae	Potentilla	erecta		(L.) Raeusch.		RU	Murmansk Region	Кандалакшский район	Олений архипелаг; о. Олений, оз. Верхнее Большое	сосняк осочник	67.08649	32.39753	WGS 84	250		1986-08-06	1986	8	6	Хренова Н.Г.	Хренова Н.Г.	Vascular Plant Herbarium at the Kandalaksha Strict Nature Reserve (KAND), Russia	ru	Creative Commons Attribution (CC-BY) 4.0 License	https://laplandflora.ru/#7405
7406-KAND-329	KAND	329	PreservedSpecimen		Potentilla erecta (L.) Raeusch.	species	Rosaceae	Potentilla	erecta		(L.) Raeusch.		RU	Murmansk Region	Кандалакшский район	Северный архипелаг; о. Ряжков, Северная губа, в 1/2 км на юг в глубь острова от кордона, вдоль подножья горной гряды восточного массива	в понижениях обводненное осоково-пушицевое с разнотравьем, на кочкарном болоте	67.02031	32.54777	WGS 84	200		1949-07-27	1949	7	27	Парфентьева Н.С.	Юзепчук С.В.	Vascular Plant Herbarium at the Kandalaksha Strict Nature Reserve (KAND), Russia	ru	Creative Commons Attribution (CC-BY) 4.0 License	https://laplandflora.ru/#7406
7407-KAND-330	KAND	330	PreservedSpecimen		Potentilla erecta (L.) Raeusch.	species	Rosaceae	Potentilla	erecta		(L.) Raeusch.		RU	Murmansk Region	Кандалакшский район	Северный архипелаг; о. Ряжков, Северная губа, в 1/2 км на юг в глубь острова от кордона	вдоль подножья горной гряды восточного массива, в понижениях обводненное осоково-пушицевое с разнотравьем, на кочкарном болоте	67.02031	32.54777	WGS 84	200		1949-07-27	1949	7	27	Парфентьева Н.С.	Юзепчук С.В.	Vascular Plant Herbarium at the Kandalaksha Strict Nature Reserve (KAND), Russia	ru	Creative Commons Attribution (CC-BY) 4.0 License	https://laplandflora.ru/#7407
7408-KAND-331	KAND	331	PreservedSpecimen		Potamogeton natans L.	species	Potamogetonaceae	Potamogeton	natans		L.		RU	Republic of Karelia	Лоухский район	Карельский берег; оз. Павлова	на мелководье	66.60253	32.86669	WGS 84	100		2004-08-02	2004	8	2	Кожин М.Н.	Кожин М.Н.	Vascular Plant Herbarium at the Kandalaksha Strict Nature Reserve (KAND), Russia	ru	Creative Commons Attribution (CC-BY) 4.0 License	https://laplandflora.ru/#7408
7409-KAND-332	KAND	332	PreservedSpecimen		Potamogeton praelongus Wulf.	species	Potamogetonaceae	Potamogeton	praelongus		Wulf.		RU	Murmansk Region	Кандалакшский район	о. Великий; оз. Большое Кумяжье	на мелководье	66.56352	33.32203	WGS 84	500		2004-08-25	2004	8	25	Кожин М.Н.	Кожин М.Н.	Vascular Plant Herbarium at the Kandalaksha Strict Nature Reserve (KAND), Russia	ru	Creative Commons Attribution (CC-BY) 4.0 License	https://laplandflora.ru/#7409
7410-KAND-333	KAND	333	PreservedSpecimen		Potamogeton praelongus Wulf.	species	Potamogetonaceae	Potamogeton	praelongus		Wulf.		RU	Murmansk Region	Кандалакшский район	Олений архипелаг; о. Олений, оз. Лагерное		67.09421	32.41571	WGS 84	150		1987-10-06	1987	10	6	Хренова Н.Г.	Хренова Н.Г.	Vascular Plant Herbarium at the Kandalaksha Strict Nature Reserve (KAND), Russia	ru	Creative Commons Attribution (CC-BY) 4.0 License	https://laplandflora.ru/#7410
7411-KAND-334	KAND	334	PreservedSpecimen		Potamogeton praelongus Wulf.	species	Potamogetonaceae	Potamogeton	praelongus		Wulf.		RU	Murmansk Region	Кандалакшский район	Олений архипелаг; о. Олений, оз. Лагерное		67.09421	32.41571	WGS 84	150		1987-10-06	1987	10	6	Хренова Н.Г.	Хренова Н.Г.	Vascular Plant Herbarium at the Kandalaksha Strict Nature Reserve (KAND), Russia	ru	Creative Commons Attribution (CC-BY) 4.0 License	https://laplandflora.ru/#7411
7412-KAND-335	KAND	335	PreservedSpecimen		Potamogeton praelongus Wulf.	species	Potamogetonaceae	Potamogeton	praelongus		Wulf.		RU	Murmansk Region	Кандалакшский район	Олений архипелаг; о. Олений, оз. Лагерное		67.09421	32.41571	WGS 84	150		1987-10-06	1987	10	6	Хренова Н.Г.	Хренова Н.Г.	Vascular Plant Herbarium at the Kandalaksha Strict Nature Reserve (KAND), Russia	ru	Creative Commons Attribution (CC-BY) 4.0 License	https://laplandflora.ru/#7412
7413-KAND-336	KAND	336	PreservedSpecimen		Potamogeton natans L.	species	Potamogetonaceae	Potamogeton	natans		L.		RU	Murmansk Region	Кандалакшский район	Северный архипелаг; о. Лодейный, оз. Надежда		67.04458	32.5705	WGS 84	50		1987-08-02	1987	8	2	Хренова Н.Г.	Хренова Н.Г.	Vascular Plant Herbarium at the Kandalaksha Strict Nature Reserve (KAND), Russia	ru	Creative Commons Attribution (CC-BY) 4.0 License	https://laplandflora.ru/#7413
7414-KAND-337	KAND	337	PreservedSpecimen		Potamogeton natans L.	species	Potamogetonaceae	Potamogeton	natans		L.		RU	Murmansk Region	Кандалакшский район	Олений архипелаг; о. Олений, оз. Верхнее Большое	в воде	67.08649	32.39753	WGS 84	250		1986-08-08	1986	8	8	Хренова Н.Г.	Хренова Н.Г.	Vascular Plant Herbarium at the Kandalaksha Strict Nature Reserve (KAND), Russia	ru	Creative Commons Attribution (CC-BY) 4.0 License	https://laplandflora.ru/#7414
7415-KAND-338	KAND	338	PreservedSpecimen		Potamogeton natans L.	species	Potamogetonaceae	Potamogeton	natans		L.		RU	Murmansk Region	Кандалакшский район	Олений архипелаг; о. Олений, оз. Утиное	в воде	67.08877	32.42656	WGS 84	150		1987-10-17	1987	10	17	Хренова Н.Г.	Хренова Н.Г.	Vascular Plant Herbarium at the Kandalaksha Strict Nature Reserve (KAND), Russia	ru	Creative Commons Attribution (CC-BY) 4.0 License	https://laplandflora.ru/#7415
7416-KAND-339	KAND	339	PreservedSpecimen		Potamogeton natans L.	species	Potamogetonaceae	Potamogeton	natans		L.		RU	Murmansk Region	Кандалакшский район	Олений архипелаг; о. Олений, оз. Утиное	в воде	67.08877	32.42656	WGS 84	150		1987-10-06	1987	10	6	Хренова Н.Г.	Хренова Н.Г.	Vascular Plant Herbarium at the Kandalaksha Strict Nature Reserve (KAND), Russia	ru	Creative Commons Attribution (CC-BY) 4.0 License	https://laplandflora.ru/#7416
7417-KAND-340	KAND	340	PreservedSpecimen		Potamogeton natans L.	species	Potamogetonaceae	Potamogeton	natans		L.		RU	Murmansk Region	Кандалакшский район	о. Великий; оз. Тростниковое (Клюквенное), западная часть		66.56543	33.14393	WGS 84	500		2000-07-14	2000	7	14	Хренова Н.Г.	Хренова Н.Г.	Vascular Plant Herbarium at the Kandalaksha Strict Nature Reserve (KAND), Russia	ru	Creative Commons Attribution (CC-BY) 4.0 License	https://laplandflora.ru/#7417
7418-KAND-341	KAND	341	PreservedSpecimen		Potamogeton natans L.	species	Potamogetonaceae	Potamogeton	natans		L.		RU	Murmansk Region	Кандалакшский район	о. Великий; оз. Тростниковое (Клюквенное), западная часть		66.56543	33.14393	WGS 84	500		2000-07-14	2000	7	14	Хренова Н.Г.	Хренова Н.Г.	Vascular Plant Herbarium at the Kandalaksha Strict Nature Reserve (KAND), Russia	ru	Creative Commons Attribution (CC-BY) 4.0 License	https://laplandflora.ru/#7418
7419-KAND-342	KAND	342	PreservedSpecimen		Corallorhiza trifida Ch?tel.	species	Orchidaceae	Corallorhiza	trifida		Ch?tel.		RU	Murmansk Region	Кандалакшский район	Тарасиха архипелаг; о. Тарасиха	недалеко от кордона в густом сосняке молодом с примесью березы от гряды камней "шахты"	66.82064	32.72137	WGS 84	500		1979-07-11	1979	7	11	Воробьева Е.Г.	Кожин М.Н.	Vascular Plant Herbarium at the Kandalaksha Strict Nature Reserve (KAND), Russia	ru	Creative Commons Attribution (CC-BY) 4.0 License	https://laplandflora.ru/#7419
7420-KAND-343	KAND	343	PreservedSpecimen		Hammarbya paludosa (L.) Kuntze	species	Orchidaceae	Hammarbya	paludosa		(L.) Kuntze		RU	Murmansk Region	Кандалакшский район	Олений архипелаг; о. Олений, оз. Большое Верхнее, северная часть		67.0881	32.39362	WGS 84	150		1986-08-08	1986	8	8	Хренова Н.Г.	Кожин М.Н.	Vascular Plant Herbarium at the Kandalaksha Strict Nature Reserve (KAND), Russia	ru	Creative Commons Attribution (CC-BY) 4.0 License	https://laplandflora.ru/#7420
7421-KAND-344	KAND	344	PreservedSpecimen		Coeloglossum viride (L.) Hartm.	species	Orchidaceae	Coeloglossum	viride		(L.) Hartm.		RU	Murmansk Region	Кольский район	Гавриловский архипелаг; о. Большой Гавриловский		69.17128	35.91811	WGS 84	600		1989	1989			Панева Т.Д.	Кожин М.Н.	Vascular Plant Herbarium at the Kandalaksha Strict Nature Reserve (KAND), Russia	ru	Creative Commons Attribution (CC-BY) 4.0 License	https://laplandflora.ru/#7421
7422-KAND-345	KAND	345	PreservedSpecimen		Listera cordata (L.) R. Br.	species	Orchidaceae	Listera	cordata		(L.) R. Br.		RU	Murmansk Region	Кандалакшский район	Северный архипелаг; о. Головин		66.96246	32.68104	WGS 84	500		1979-07-02	1979	7	2	Воробьева Е.Г.	Кожин М.Н.	Vascular Plant Herbarium at the Kandalaksha Strict Nature Reserve (KAND), Russia	ru	Creative Commons Attribution (CC-BY) 4.0 License	https://laplandflora.ru/#7422
7423-KAND-346	KAND	346	PreservedSpecimen		Listera cordata (L.) R. Br.	species	Orchidaceae	Listera	cordata		(L.) R. Br.		RU	Murmansk Region	Кандалакшский район	Тарасиха архипелаг; о. Тарасиха	недалеко от кордона в густом сосняке молодом с примесью березы от гряды камней "шахты"	66.82064	32.72137	WGS 84	500		1979-07-11	1979	7	11	Воробьева Е.Г.	Кожин М.Н.	Vascular Plant Herbarium at the Kandalaksha Strict Nature Reserve (KAND), Russia	ru	Creative Commons Attribution (CC-BY) 4.0 License	https://laplandflora.ru/#7423
7424-KAND-347	KAND	347	PreservedSpecimen		Goodyera repens (L.) R. Br.	species	Orchidaceae	Goodyera	repens		(L.) R. Br.		RU	Murmansk Region	Кандалакшский район	Олений архипелаг; о. Олений, на юго-восточном берегу	сосняк	67.09072	32.40609	WGS 84	1800		1981-08-06	1981	8	6	Воробьева Е.Г.	Кожин М.Н.	Vascular Plant Herbarium at the Kandalaksha Strict Nature Reserve (KAND), Russia	ru	Creative Commons Attribution (CC-BY) 4.0 License	https://laplandflora.ru/#7424
7425-KAND-348	KAND	348	PreservedSpecimen		Goodyera repens (L.) R. Br.	species	Orchidaceae	Goodyera	repens		(L.) R. Br.		RU	Murmansk Region	Кандалакшский район	Северный архипелаг; о. Вторая Афанаска, ближе к центру	в понижении, в березняке	67.05116	32.56327	WGS 84	100		1976-08-14	1976	8	14	Большакова Л.	Воробьева Е.Г.	Vascular Plant Herbarium at the Kandalaksha Strict Nature Reserve (KAND), Russia	ru	Creative Commons Attribution (CC-BY) 4.0 License	https://laplandflora.ru/#7425
7426-KAND-349	KAND	349	PreservedSpecimen		Poa glauca Vahl	species	Poaceae	Poa	glauca		Vahl		RU	Murmansk Region	Кандалакшский район	Северный архипелаг; о. Гульмаха Малая		67.01294	32.66816	WGS 84	30		2004-08-31	2004	8	31	Жерихина В.Н.	Жерихина В.Н.	Vascular Plant Herbarium at the Kandalaksha Strict Nature Reserve (KAND), Russia	ru	Creative Commons Attribution (CC-BY) 4.0 License	https://laplandflora.ru/#7426
7427-KAND-350	KAND	350	PreservedSpecimen		Calamagrostis neglecta (Ehrh.) Gaertn.	species	Poaceae	Calamagrostis	neglecta		(Ehrh.) Gaertn.		RU	Murmansk Region	Кандалакшский район	Северный архипелаг; о. Богомолиха Малая		67.07136	32.5123	WGS 84	50		2004-09-01	2004	9	1	Жерихина В.Н.	Кожин М.Н.	Vascular Plant Herbarium at the Kandalaksha Strict Nature Reserve (KAND), Russia	ru	Creative Commons Attribution (CC-BY) 4.0 License	https://laplandflora.ru/#7427
7428-KAND-351	KAND	351	PreservedSpecimen		Poa pratensis L.	species	Poaceae	Poa	pratensis		L.		RU	Murmansk Region	Кандалакшский район	Северный архипелаг; о. Баклыш Голомянный		67.01623	32.63859	WGS 84	10		2004-08-31	2004	8	31	Жерихина В.Н.	Кожин М.Н.	Vascular Plant Herbarium at the Kandalaksha Strict Nature Reserve (KAND), Russia	ru	Creative Commons Attribution (CC-BY) 4.0 License	https://laplandflora.ru/#7428
7429-KAND-352	KAND	352	PreservedSpecimen		Poa glauca Vahl	species	Poaceae	Poa	glauca		Vahl		RU	Murmansk Region	Кандалакшский район	Северный архипелаг; о. Богомолиха Малая		67.07136	32.5123	WGS 84	50		2004-08-25	2004	8	25	Жерихина В.Н.	Жерихина В.Н.	Vascular Plant Herbarium at the Kandalaksha Strict Nature Reserve (KAND), Russia	ru	Creative Commons Attribution (CC-BY) 4.0 License	https://laplandflora.ru/#7429
7430-KAND-353	KAND	353	PreservedSpecimen		Calamagrostis neglecta (Ehrh.) Gaertn.	species	Poaceae	Calamagrostis	neglecta		(Ehrh.) Gaertn.		RU	Murmansk Region	Кандалакшский район	Северный архипелаг; о. Богомолиха Малая		67.07136	32.5123	WGS 84	50		2004-08-25	2004	8	25	Жерихина В.Н.	Жерихина В.Н.	Vascular Plant Herbarium at the Kandalaksha Strict Nature Reserve (KAND), Russia	ru	Creative Commons Attribution (CC-BY) 4.0 License	https://laplandflora.ru/#7430
7431-KAND-354	KAND	354	PreservedSpecimen		Elymus caninus (L.) L.	species	Poaceae	Elymus	caninus		(L.) L.		RU	Murmansk Region	Кандалакшский район	Северный архипелаг; о. Корабль (луда)		67.04066	32.60253	WGS 84	20		2004-08-19	2004	8	19	Жерихина В.Н.	Жерихина В.Н.	Vascular Plant Herbarium at the Kandalaksha Strict Nature Reserve (KAND), Russia	ru	Creative Commons Attribution (CC-BY) 4.0 License	https://laplandflora.ru/#7431
7432-KAND-355	KAND	355	PreservedSpecimen		Poa glauca Vahl	species	Poaceae	Poa	glauca		Vahl		RU	Murmansk Region	Кандалакшский район	Северный архипелаг; о. Иринка (луда)		67.05584	32.47323	WGS 84	70		2004-08-17	2004	8	17	Жерихина В.Н.	Кожин М.Н.	Vascular Plant Herbarium at the Kandalaksha Strict Nature Reserve (KAND), Russia	ru	Creative Commons Attribution (CC-BY) 4.0 License	https://laplandflora.ru/#7432
7433-KAND-356	KAND	356	PreservedSpecimen		Poa glauca Vahl	species	Poaceae	Poa	glauca		Vahl		RU	Murmansk Region	Кандалакшский район	Северный архипелаг; о. Голая луда		67.06496	32.47023	WGS 84	100		2004-08-17	2004	8	17	Жерихина В.Н.	Кожин М.Н.	Vascular Plant Herbarium at the Kandalaksha Strict Nature Reserve (KAND), Russia	ru	Creative Commons Attribution (CC-BY) 4.0 License	https://laplandflora.ru/#7433
7434-KAND-357	KAND	357	PreservedSpecimen		Poa glauca Vahl	species	Poaceae	Poa	glauca		Vahl		RU	Murmansk Region	Кандалакшский район	Северный архипелаг; о. Вороничная		67.0648	32.47884	WGS 84	50		2004-08-16	2004	8	16	Жерихина В.Н.	Кожин М.Н.	Vascular Plant Herbarium at the Kandalaksha Strict Nature Reserve (KAND), Russia	ru	Creative Commons Attribution (CC-BY) 4.0 License	https://laplandflora.ru/#7434
7435-KAND-358	KAND	358	PreservedSpecimen		Nardus stricta L.	species	Poaceae	Nardus	stricta		L.		RU	Murmansk Region	Кольский район	Дальние Зеленцы; губа Дальнезеленецкая, за Дальним пляжем	между скал	69.10844	36.10592	WGS 84	500		2004-08-10	2004	8	10	Герасимов Д.М.	Кожин М.Н.	Vascular Plant Herbarium at the Kandalaksha Strict Nature Reserve (KAND), Russia	ru	Creative Commons Attribution (CC-BY) 4.0 License	https://laplandflora.ru/#7435
7436-KAND-359	KAND	359	PreservedSpecimen		Agrostis straminea Hartm.	species	Poaceae	Agrostis	straminea		Hartm.		RU	Murmansk Region	Кандалакшский район	Северный архипелаг; о. Третья Поперечная луда		66.98427	32.58447	WGS 84	20		2004-07-30	2004	7	30	Жерихина В.Н.	Жерихина В.Н.	Vascular Plant Herbarium at the Kandalaksha Strict Nature Reserve (KAND), Russia	ru	Creative Commons Attribution (CC-BY) 4.0 License	https://laplandflora.ru/#7436
7437-KAND-360	KAND	360	PreservedSpecimen		Angelica sylvestris L.	species	Apiaceae	Angelica	sylvestris		L.		RU	Murmansk Region	Кандалакшский район	Олений архипелаг; о. Олений, оз. Верхнее Большое, северная часть	у воды	67.0881	32.39362	WGS 84	150		1986-08-20	1986	8	20	Панарина Н.Г.	Панарина Н.Г.	Vascular Plant Herbarium at the Kandalaksha Strict Nature Reserve (KAND), Russia	ru	Creative Commons Attribution (CC-BY) 4.0 License	https://laplandflora.ru/#7437
7438-KAND-361	KAND	361	PreservedSpecimen		Draba incana L.	species	Brassicaceae	Draba	incana		L.		RU	Murmansk Region	Кандалакшский район	Северный архипелаг; о. Большая Сеннуха		66.95774	32.69725	WGS 84	60		2004-08-19	2004	8	19	Жерихина В.Н.	Жерихина В.Н.	Vascular Plant Herbarium at the Kandalaksha Strict Nature Reserve (KAND), Russia	ru	Creative Commons Attribution (CC-BY) 4.0 License	https://laplandflora.ru/#7438
7439-KAND-362	KAND	362	PreservedSpecimen		Draba incana L.	species	Brassicaceae	Draba	incana		L.		RU	Murmansk Region	Кандалакшский район	Северный архипелаг; о. Добрушка		66.95319	32.62456	WGS 84	30		2004-08-03	2004	8	3	Жерихина В.Н.	Жерихина В.Н.	Vascular Plant Herbarium at the Kandalaksha Strict Nature Reserve (KAND), Russia	ru	Creative Commons Attribution (CC-BY) 4.0 License	https://laplandflora.ru/#7439
7440-KAND-363	KAND	363	PreservedSpecimen		Draba incana L.	species	Brassicaceae	Draba	incana		L.		RU	Murmansk Region	Кандалакшский район	Княжегубская Седловатая луда		66.91038	32.62748	WGS 84	200		2004-08-05	2004	8	5	Жерихина В.Н.	Жерихина В.Н.	Vascular Plant Herbarium at the Kandalaksha Strict Nature Reserve (KAND), Russia	ru	Creative Commons Attribution (CC-BY) 4.0 License	https://laplandflora.ru/#7440
7441-KAND-364	KAND	364	PreservedSpecimen		Draba insularis Pissjauk.	species	Brassicaceae	Draba	insularis		Pissjauk.		RU	Murmansk Region	Кандалакшский район	Северный архипелаг; о. Вторая Афанаска		67.05116	32.56327	WGS 84	100		2004-07-31	2004	7	31	Жерихина В.Н.	Жерихина В.Н.	Vascular Plant Herbarium at the Kandalaksha Strict Nature Reserve (KAND), Russia	ru	Creative Commons Attribution (CC-BY) 4.0 License	https://laplandflora.ru/#7441
7442-KAND-365	KAND	365	PreservedSpecimen		Draba insularis Pissjauk.	species	Brassicaceae	Draba	insularis		Pissjauk.		RU	Murmansk Region	Кандалакшский район	Северный архипелаг; о. Иринка (луда)		67.05584	32.47323	WGS 84	70		2004-08-17	2004	8	17	Жерихина В.Н.	Жерихина В.Н.	Vascular Plant Herbarium at the Kandalaksha Strict Nature Reserve (KAND), Russia	ru	Creative Commons Attribution (CC-BY) 4.0 License	https://laplandflora.ru/#7442
7443-KAND-366	KAND	366	PreservedSpecimen		Draba insularis Pissjauk.	species	Brassicaceae	Draba	insularis		Pissjauk.		RU	Murmansk Region	Кандалакшский район	Северный архипелаг; о. Богомолиха Малая		67.07136	32.5123	WGS 84	50		2004-08-25	2004	8	25	Жерихина В.Н.	Жерихина В.Н.	Vascular Plant Herbarium at the Kandalaksha Strict Nature Reserve (KAND), Russia	ru	Creative Commons Attribution (CC-BY) 4.0 License	https://laplandflora.ru/#7443
7444-KAND-367	KAND	367	PreservedSpecimen		Draba incana L.	species	Brassicaceae	Draba	incana		L.		RU	Murmansk Region	Кандалакшский район	Северный архипелаг; о. Баклыш Голомянный		67.01623	32.63859	WGS 84	10		2004-08-31	2004	8	31	Жерихина В.Н.	Жерихина В.Н.	Vascular Plant Herbarium at the Kandalaksha Strict Nature Reserve (KAND), Russia	ru	Creative Commons Attribution (CC-BY) 4.0 License	https://laplandflora.ru/#7444
7445-KAND-368	KAND	368	PreservedSpecimen		Hieracium umbellatum L.	species	Asteraceae	Hieracium	umbellatum		L.		RU	Murmansk Region	Кандалакшский район	Княжегубская Седловатая луда		66.91038	32.62748	WGS 84	200		2004-08-05	2004	8	5	Жерихина В.Н.	Сенников А.Н.	Vascular Plant Herbarium at the Kandalaksha Strict Nature Reserve (KAND), Russia	ru	Creative Commons Attribution (CC-BY) 4.0 License	https://laplandflora.ru/#7445
7446-KAND-369	KAND	369	PreservedSpecimen		Hieracium umbellatum L.	species	Asteraceae	Hieracium	umbellatum		L.		RU	Murmansk Region	Кандалакшский район	Северный архипелаг; о. Вороний Баклыш		67.02043	32.61441	WGS 84	10		2004-08-22	2004	8	22	Жерихина В.Н.	Сенников А.Н.	Vascular Plant Herbarium at the Kandalaksha Strict Nature Reserve (KAND), Russia	ru	Creative Commons Attribution (CC-BY) 4.0 License	https://laplandflora.ru/#7446
7447-KAND-370	KAND	370	PreservedSpecimen		Puccinellia maritima (Huds.) Parl.	species	Poaceae	Puccinellia	maritima		(Huds.) Parl.		RU	Murmansk Region	Кандалакшский район	Северный архипелаг; о. Горелая луда		67.06155	32.61184	WGS 84	50		2004-08-19	2004	8	19	Жерихина В.Н.	Жерихина В.Н.	Vascular Plant Herbarium at the Kandalaksha Strict Nature Reserve (KAND), Russia	ru	Creative Commons Attribution (CC-BY) 4.0 License	https://laplandflora.ru/#7447
7448-KAND-371	KAND	371	PreservedSpecimen		Puccinellia pulvinata (Fries) Tzvelev	species	Poaceae	Puccinellia	pulvinata		(Fries) Tzvelev		RU	Murmansk Region	Кандалакшский район	Северный архипелаг; о. Вересовая луда		66.97796	32.63492	WGS 84	20		2004-08-05	2004	8	5	Жерихина В.Н.	Кожин М.Н.	Vascular Plant Herbarium at the Kandalaksha Strict Nature Reserve (KAND), Russia	ru	Creative Commons Attribution (CC-BY) 4.0 License	https://laplandflora.ru/#7448
7449-KAND-372	KAND	372	PreservedSpecimen		Puccinellia pulvinata (Fries) Tzvelev	species	Poaceae	Puccinellia	pulvinata		(Fries) Tzvelev		RU	Murmansk Region	Кандалакшский район	Северный архипелаг; о. Песчанка (луда)		67.03502	32.55365	WGS 84	20		2004-07-31	2004	7	31	Жерихина В.Н.	Кожин М.Н.	Vascular Plant Herbarium at the Kandalaksha Strict Nature Reserve (KAND), Russia	ru	Creative Commons Attribution (CC-BY) 4.0 License	https://laplandflora.ru/#7449
7450-KAND-373	KAND	373	PreservedSpecimen		Agrostis tenuis Sibth.	species	Poaceae	Agrostis	tenuis		Sibth.		RU	Murmansk Region	Кандалакшский район	Северный архипелаг; о. Центральная луда		67.05291	32.59517	WGS 84	50		2004-08-19	2004	8	19	Жерихина В.Н.	Кожин М.Н.	Vascular Plant Herbarium at the Kandalaksha Strict Nature Reserve (KAND), Russia	ru	Creative Commons Attribution (CC-BY) 4.0 License	https://laplandflora.ru/#7450
7451-KAND-374	KAND	374	PreservedSpecimen		Poa pratensis L.	species	Poaceae	Poa	pratensis		L.		RU	Murmansk Region	Кандалакшский район	Северный архипелаг; о. Фарватерная луда		67.08218	32.47794	WGS 84	50		2004-09-01	2004	9	1	Жерихина В.Н.	Кожин М.Н.	Vascular Plant Herbarium at the Kandalaksha Strict Nature Reserve (KAND), Russia	ru	Creative Commons Attribution (CC-BY) 4.0 License	https://laplandflora.ru/#7451
7452-KAND-375	KAND	375	PreservedSpecimen		Rumex aquaticus L.	species	Polygonaceae	Rumex	aquaticus		L.		RU	Murmansk Region	Терский район	Порья губа; о. Малый Седловатый	у края скальной ванны	66.70147	33.68131	WGS 84	100		1971-07-20	1971	7	20	Царькова В.А.	Царькова В.А.	Vascular Plant Herbarium at the Kandalaksha Strict Nature Reserve (KAND), Russia	ru	Creative Commons Attribution (CC-BY) 4.0 License	https://laplandflora.ru/#7452
7453-KAND-376	KAND	376	PreservedSpecimen		Luzula multiflora (Ehrh.) Lej.	species	Juncaceae	Luzula	multiflora		(Ehrh.) Lej.		RU	Murmansk Region	Кольский район	Дальние Зеленцы, у жилья	сорный луг	69.11591	36.06398	WGS 84	500		2005-07-30	2005	7	30	Сухов С.В. | Сухова Д.В.	Кожин М.Н.	Vascular Plant Herbarium at the Kandalaksha Strict Nature Reserve (KAND), Russia	ru	Creative Commons Attribution (CC-BY) 4.0 License	https://laplandflora.ru/#7453
7454-KAND-377	KAND	377	PreservedSpecimen		Carex pauciflora Lightf.	species	Cyperaceae	Carex	pauciflora		Lightf.		RU	Murmansk Region	Терский район	Порья губа; о. Малый Седловатый	осоковое болотце в скальной ванне	66.70147	33.68131	WGS 84	100		1971-07-20	1971	7	20	Царькова В.А.	Родионова Е.Г.	Vascular Plant Herbarium at the Kandalaksha Strict Nature Reserve (KAND), Russia	ru	Creative Commons Attribution (CC-BY) 4.0 License	https://laplandflora.ru/#7454
7455-KAND-378	KAND	378	PreservedSpecimen		Potamogeton berchtoldii Fieber	species	Potamogetonaceae	Potamogeton	berchtoldii		Fieber		RU	Murmansk Region	Кольский район	Дальние Зеленцы; 13 км к северо-западу, руч. Хохрячий, 1,5 км выше по течению от места впадения в губу Воронья		69.14721	35.82357	WGS 84	300		2005-07-26	2005	7	26	Сухов С.В. | Сухова Д.В.	Сухов С. | Сухова Д.В.	Vascular Plant Herbarium at the Kandalaksha Strict Nature Reserve (KAND), Russia	ru	Creative Commons Attribution (CC-BY) 4.0 License	https://laplandflora.ru/#7455
7456-KAND-379	KAND	379	PreservedSpecimen		Luzula confusa Lindeb.	species	Juncaceae	Luzula	confusa		Lindeb.		RU	Murmansk Region	Кольский район	Дальние Зеленцы; 7 км к западу-северо-западу, 1 км к западу от кордона Подпахта	моховое болото в расщелине скал	69.14514	35.90184	WGS 84	300		2005-07-24	2005	7	24	Сухова Д.В.	Кожин М.Н.	Vascular Plant Herbarium at the Kandalaksha Strict Nature Reserve (KAND), Russia	ru	Creative Commons Attribution (CC-BY) 4.0 License	https://laplandflora.ru/#7456
7457-KAND-380	KAND	380	PreservedSpecimen		Juncus biglumis L.	species	Juncaceae	Juncus	biglumis		L.		RU	Murmansk Region	Кольский район	Дальние Зеленцы; 7 км к западу-северо-западу, 1 км к западу от кордона Подпахта	моховое болото в расщелине скал	69.14514	35.90184	WGS 84	300		2005-07-24	2005	7	24	Волкова П.А. | Сухова Д.В.	Волкова П.А. | Сухова Д.В.	Vascular Plant Herbarium at the Kandalaksha Strict Nature Reserve (KAND), Russia	ru	Creative Commons Attribution (CC-BY) 4.0 License	https://laplandflora.ru/#7457
7458-KAND-381	KAND	381	PreservedSpecimen		Utricularia minor L.	species	Lentibulariaceae	Utricularia	minor		L.		RU	Murmansk Region	Кольский район	Дальние Зеленцы; 10 км к западу-северо-западу, 1 км к востоку от устья ручья Хохрячий		69.15441	35.83825	WGS 84	500		2005-07-26	2005	7	26	Сухов С.В.	Сухова Д.В.	Vascular Plant Herbarium at the Kandalaksha Strict Nature Reserve (KAND), Russia	ru	Creative Commons Attribution (CC-BY) 4.0 License	https://laplandflora.ru/#7458
7459-KAND-382	KAND	382	PreservedSpecimen		Juncus nodulosus Wahlenb.	species	Juncaceae	Juncus	nodulosus		Wahlenb.		RU	Murmansk Region	Кольский район	Дальние Зеленцы; 12 км к северо-западу	края мелких озер с песчаным заиленным дном	69.14352	35.91967	WGS 84	1000		2005-07-26	2005	7	26	Сухов С.В. | Сухова Д.В.	Кожин М.Н.	Vascular Plant Herbarium at the Kandalaksha Strict Nature Reserve (KAND), Russia	ru	Creative Commons Attribution (CC-BY) 4.0 License	https://laplandflora.ru/#7459
7460-KAND-383	KAND	383	PreservedSpecimen		Juncus filiformis L.	species	Juncaceae	Juncus	filiformis		L.		RU	Murmansk Region	Кандалакшский район	Олений архипелаг; о. Телячий, восточная часть, у пресноводного озера		67.1155	32.31029	WGS 84	1100		1985-07-12	1985	7	12	Воробьева Е.Г.	Кожин М.Н.	Vascular Plant Herbarium at the Kandalaksha Strict Nature Reserve (KAND), Russia	ru	Creative Commons Attribution (CC-BY) 4.0 License	https://laplandflora.ru/#7460
7461-KAND-384	KAND	384	PreservedSpecimen		Luzula pallidula Kirschner	species	Juncaceae	Luzula	pallidula		Kirschner		RU	Murmansk Region	Кандалакшский район	Северный архипелаг; о. Голая луда		67.06496	32.47023	WGS 84	100		2005-07-08	2005	7	8	Москвичева Л.А.	Жерихина В.Н.	Vascular Plant Herbarium at the Kandalaksha Strict Nature Reserve (KAND), Russia	ru	Creative Commons Attribution (CC-BY) 4.0 License	https://laplandflora.ru/#7461
7462-KAND-385	KAND	385	PreservedSpecimen		Luzula pallidula Kirschner	species	Juncaceae	Luzula	pallidula		Kirschner		RU	Murmansk Region	Кандалакшский район	Северный архипелаг; о. Горелая луда		67.06155	32.61184	WGS 84	50		2004-08-19	2004	8	19	Жерихина В.Н.	Жерихина В.Н.	Vascular Plant Herbarium at the Kandalaksha Strict Nature Reserve (KAND), Russia	ru	Creative Commons Attribution (CC-BY) 4.0 License	https://laplandflora.ru/#7462
7463-KAND-386	KAND	386	PreservedSpecimen		Luzula frigida (Buchenau) Sam.	species	Juncaceae	Luzula	frigida		(Buchenau) Sam.		RU	Murmansk Region	Кольский район	Дальние Зеленцы; оз. Подпахтинское		69.1338	35.93208	WGS 84	900		1997-08-17	1997	8	17	Купрюхина М.Ю.	Кожин М.Н.	Vascular Plant Herbarium at the Kandalaksha Strict Nature Reserve (KAND), Russia	ru	Creative Commons Attribution (CC-BY) 4.0 License	https://laplandflora.ru/#7463
7464-KAND-387	KAND	387	PreservedSpecimen		Luzula frigida (Buchenau) Sam.	species	Juncaceae	Luzula	frigida		(Buchenau) Sam.		RU	Murmansk Region	Кандалакшский район	Северный архипелаг; о. Горелая луда		67.06155	32.61184	WGS 84	50		2004-08-17	2004	8	17	Жерихина В.Н.	Жерихина В.Н.	Vascular Plant Herbarium at the Kandalaksha Strict Nature Reserve (KAND), Russia	ru	Creative Commons Attribution (CC-BY) 4.0 License	https://laplandflora.ru/#7464
7465-KAND-388	KAND	388	PreservedSpecimen		Agrostis straminea Hartm.	species	Poaceae	Agrostis	straminea		Hartm.		RU	Murmansk Region	Кандалакшский район	Северный архипелаг; о. Фарватерная луда		67.08218	32.47794	WGS 84	50		2004-09-01	2004	9	1	Жерихина В.Н.	Жерихина В.Н.	Vascular Plant Herbarium at the Kandalaksha Strict Nature Reserve (KAND), Russia	ru	Creative Commons Attribution (CC-BY) 4.0 License	https://laplandflora.ru/#7465
7466-KAND-389	KAND	389	PreservedSpecimen		Salicornia pojarkovae Semenova	species	Amaranthaceae	Salicornia	pojarkovae		Semenova		RU	Murmansk Region	Кандалакшский район	Северный архипелаг; о. Начальная луда		66.97557	32.61664	WGS 84	70		2004-08-09	2004	8	9	Жерихина В.Н.	Жерихина В.Н.	Vascular Plant Herbarium at the Kandalaksha Strict Nature Reserve (KAND), Russia	ru	Creative Commons Attribution (CC-BY) 4.0 License	https://laplandflora.ru/#7466
7467-KAND-390	KAND	390	PreservedSpecimen		Poa glauca Vahl	species	Poaceae	Poa	glauca		Vahl		RU	Murmansk Region	Кандалакшский район	Северный архипелаг; о. Гульмаха Малая		67.01294	32.66816	WGS 84	30		2004-08-31	2004	8	31	Жерихина В.Н.	Кожин М.Н.	Vascular Plant Herbarium at the Kandalaksha Strict Nature Reserve (KAND), Russia	ru	Creative Commons Attribution (CC-BY) 4.0 License	https://laplandflora.ru/#7467
7468-KAND-391	KAND	391	PreservedSpecimen		Salicornia pojarkovae Semenova	species	Amaranthaceae	Salicornia	pojarkovae		Semenova		RU	Murmansk Region	Кандалакшский район	Северный архипелаг; о. Горелая луда		67.06155	32.61184	WGS 84	50		2004-08-19	2004	8	19	Жерихина В.Н.	Жерихина В.Н.	Vascular Plant Herbarium at the Kandalaksha Strict Nature Reserve (KAND), Russia	ru	Creative Commons Attribution (CC-BY) 4.0 License	https://laplandflora.ru/#7468
7469-KAND-392	KAND	392	PreservedSpecimen		Hippuris lanceolata Retz.	species	Plantaginaceae	Hippuris	lanceolata		Retz.		RU	Murmansk Region	Кольский район	Дальние Зеленцы; оз. Промерное		69.12217	36.05793	WGS 84	300		2004-08-09	2004	8	9	Герасимов Д.М.	Кожин М.Н.	Vascular Plant Herbarium at the Kandalaksha Strict Nature Reserve (KAND), Russia	ru	Creative Commons Attribution (CC-BY) 4.0 License	https://laplandflora.ru/#7469
7470-KAND-393	KAND	393	PreservedSpecimen		Rubus arcticus L.	species	Rosaceae	Rubus	arcticus		L.		RU	Murmansk Region	Ловозерский район	Семь островов; о. Харлов		68.81036	37.33671	WGS 84	1900		2004-07-16	2004	7	16	Герасимов Д.М.	Кожин М.Н.	Vascular Plant Herbarium at the Kandalaksha Strict Nature Reserve (KAND), Russia	ru	Creative Commons Attribution (CC-BY) 4.0 License	https://laplandflora.ru/#7470
7471-KAND-394	KAND	394	PreservedSpecimen		Prunella vulgaris L.	species	Lamiaceae	Prunella	vulgaris		L.		RU	Murmansk Region	Кольский район	Дальние Зеленцы; сарай за подстанцией		69.11997	36.05407	WGS 84	50		2004-08-09	2004	8	9	Герасимов Д.М.	Кожин М.Н.	Vascular Plant Herbarium at the Kandalaksha Strict Nature Reserve (KAND), Russia	ru	Creative Commons Attribution (CC-BY) 4.0 License	https://laplandflora.ru/#7471
7472-KAND-395	KAND	395	PreservedSpecimen		Eriophorum polystachion L.	species	Cyperaceae	Eriophorum	polystachion		L.		RU	Murmansk Region	Терский район	Порья губа; о. Медвежий, на западной стороне	болото, в мочажинах	66.72448	33.68672	WGS 84	150		1982-07-23	1982	7	23	Георгиевский А.Б.	Георгиевский А.Б.	Vascular Plant Herbarium at the Kandalaksha Strict Nature Reserve (KAND), Russia	ru	Creative Commons Attribution (CC-BY) 4.0 License	https://laplandflora.ru/#7472
7473-KAND-396	KAND	396	PreservedSpecimen		Agrostis straminea Hartm.	species	Poaceae	Agrostis	straminea		Hartm.		RU	Murmansk Region	Кандалакшский район	Северный архипелаг; о. Лунная Третья луда		67.08003	32.4839	WGS 84	100		2004-09-01	2004	9	1	Жерихина В.Н.	Жерихина В.Н.	Vascular Plant Herbarium at the Kandalaksha Strict Nature Reserve (KAND), Russia	ru	Creative Commons Attribution (CC-BY) 4.0 License	https://laplandflora.ru/#7473
7475-KAND-398	KAND	398	PreservedSpecimen		Luzula frigida (Buchenau) Sam.	species	Juncaceae	Luzula	frigida		(Buchenau) Sam.		RU	Murmansk Region	Кандалакшский район	Княжегубская Седловатая луда		66.91038	32.62748	WGS 84	200		2004-08-03	2004	8	3	Жерихина В.Н.	Жерихина В.Н.	Vascular Plant Herbarium at the Kandalaksha Strict Nature Reserve (KAND), Russia	ru	Creative Commons Attribution (CC-BY) 4.0 License	https://laplandflora.ru/#7475
7476-KAND-399	KAND	399	PreservedSpecimen		Carex rariflora (Wahlenb.) Sm.	species	Cyperaceae	Carex	rariflora		(Wahlenb.) Sm.		RU	Murmansk Region	Кандалакшский район	Северный архипелаг; о. Богомолиха Малая		67.07136	32.5123	WGS 84	50		2004-09-01	2004	9	1	Жерихина В.Н.	Жерихина В.Н.	Vascular Plant Herbarium at the Kandalaksha Strict Nature Reserve (KAND), Russia	ru	Creative Commons Attribution (CC-BY) 4.0 License	https://laplandflora.ru/#7476
7477-KAND-400	KAND	400	PreservedSpecimen		Carex aquatilis subsp. stans (Drejer) Hult?n	subspecies	Cyperaceae	Carex	aquatilis	stans	(Drejer) Hult?n		RU	Murmansk Region	Кольский район	Дальние Зеленцы; оз. Промерное		69.12217	36.05793	WGS 84	300		2004-08-09	2004	8	9	Герасимов Д.М.	Кожин М.Н.	Vascular Plant Herbarium at the Kandalaksha Strict Nature Reserve (KAND), Russia	ru	Creative Commons Attribution (CC-BY) 4.0 License	https://laplandflora.ru/#7477
7478-KAND-401	KAND	401	PreservedSpecimen		Carex aquatilis subsp. stans (Drejer) Hult?n	subspecies	Cyperaceae	Carex	aquatilis	stans	(Drejer) Hult?n		RU	Murmansk Region	Кольский район	Дальние Зеленцы; оз. Промерное		69.12217	36.05793	WGS 84	300		2004-08-09	2004	8	9	Герасимов Д.М.	Кожин М.Н.	Vascular Plant Herbarium at the Kandalaksha Strict Nature Reserve (KAND), Russia	ru	Creative Commons Attribution (CC-BY) 4.0 License	https://laplandflora.ru/#7478
7479-KAND-402	KAND	402	PreservedSpecimen		Carex vaginata Tausch	species	Cyperaceae	Carex	vaginata		Tausch		RU	Murmansk Region	Кольский район	Дальние Зеленцы; оз. Промерное		69.12217	36.05793	WGS 84	300		2004	2004			Герасимов Д.М.	Кожин М.Н.	Vascular Plant Herbarium at the Kandalaksha Strict Nature Reserve (KAND), Russia	ru	Creative Commons Attribution (CC-BY) 4.0 License	https://laplandflora.ru/#7479
7480-KAND-403	KAND	403	PreservedSpecimen		Carex nigra (L.) Reichard	species	Cyperaceae	Carex	nigra		(L.) Reichard		RU	Murmansk Region	Кандалакшский район	Тарасиха архипелаг; о. Тарасиха, северный мыс	на границе приморского луга и вороничника	66.82491	32.71904	WGS 84	200		1979-07-11	1979	7	11	Коска	Кожин М.Н.	Vascular Plant Herbarium at the Kandalaksha Strict Nature Reserve (KAND), Russia	ru	Creative Commons Attribution (CC-BY) 4.0 License	https://laplandflora.ru/#7480
7481-KAND-404	KAND	404	PreservedSpecimen		Carex pauciflora Lightf.	species	Cyperaceae	Carex	pauciflora		Lightf.		RU	Murmansk Region	Кандалакшский район	Вачев архипелаг; о. Вачев	скальная ванна	66.77679	32.92135	WGS 84	850		1983-08-12	1983	8	12	Пименова	Кожин М.Н.	Vascular Plant Herbarium at the Kandalaksha Strict Nature Reserve (KAND), Russia	ru	Creative Commons Attribution (CC-BY) 4.0 License	https://laplandflora.ru/#7481
7482-KAND-405	KAND	405	PreservedSpecimen		Carex nigra (L.) Reichard	species	Cyperaceae	Carex	nigra		(L.) Reichard		RU	Murmansk Region	Кандалакшский район	Лувеньгский архипелаг; о. Бережной Власов	на болоте	67.08424	32.68901	WGS 84	1100		1983-08-22	1983	8	22	Пименова	Кожин М.Н.	Vascular Plant Herbarium at the Kandalaksha Strict Nature Reserve (KAND), Russia	ru	Creative Commons Attribution (CC-BY) 4.0 License	https://laplandflora.ru/#7482
7483-KAND-406	KAND	406	PreservedSpecimen		Carex brunnescens (Pers.) Poir.	species	Cyperaceae	Carex	brunnescens		(Pers.) Poir.		RU	Murmansk Region	Кандалакшский район	Лувеньгский архипелаг; о. Большой Куртяжный	болото, приморский луг	67.10967	32.63189	WGS 84	500		1983-08-20	1983	8	20	Лаврова В.Г.	Воробьева Е.Г.	Vascular Plant Herbarium at the Kandalaksha Strict Nature Reserve (KAND), Russia	ru	Creative Commons Attribution (CC-BY) 4.0 License	https://laplandflora.ru/#7483
7484-KAND-407	KAND	407	PreservedSpecimen		Carex aquatilis Wahlenb.	species	Cyperaceae	Carex	aquatilis		Wahlenb.		RU	Murmansk Region	Кандалакшский район	Вачев архипелаг; о. Вачев	на болоте	66.77679	32.92135	WGS 84	850		1983-08-13	1983	8	13	Пименова	Кожин М.Н.	Vascular Plant Herbarium at the Kandalaksha Strict Nature Reserve (KAND), Russia	ru	Creative Commons Attribution (CC-BY) 4.0 License	https://laplandflora.ru/#7484
7485-KAND-408	KAND	408	PreservedSpecimen		Carex rariflora (Wahlenb.) Sm.	species	Cyperaceae	Carex	rariflora		(Wahlenb.) Sm.		RU	Murmansk Region	Кандалакшский район	Северный архипелаг; о. Первая Афанаска		67.05462	32.5624	WGS 84	50		2004-07-31	2004	7	31	Жерихина В.Н.	Кожин М.Н.	Vascular Plant Herbarium at the Kandalaksha Strict Nature Reserve (KAND), Russia	ru	Creative Commons Attribution (CC-BY) 4.0 License	https://laplandflora.ru/#7485
7486-KAND-409	KAND	409	PreservedSpecimen		Carex aquatilis Wahlenb.	species	Cyperaceae	Carex	aquatilis		Wahlenb.		RU	Murmansk Region	Кандалакшский район	Лувеньгский архипелаг; о. Бережной Власов	болото, в воде	67.08424	32.68901	WGS 84	1100		1983-08-28	1983	8	28	Пименова	Кожин М.Н.	Vascular Plant Herbarium at the Kandalaksha Strict Nature Reserve (KAND), Russia	ru	Creative Commons Attribution (CC-BY) 4.0 License	https://laplandflora.ru/#7486
7487-KAND-410	KAND	410	PreservedSpecimen		Carex acuta L.	species	Cyperaceae	Carex	acuta		L.		RU	Murmansk Region	Кандалакшский район	Вачев архипелаг; о. Вачев	березняк	66.77679	32.92135	WGS 84	850		1983-08-12	1983	8	12	Пименова	Кожин М.Н.	Vascular Plant Herbarium at the Kandalaksha Strict Nature Reserve (KAND), Russia	ru	Creative Commons Attribution (CC-BY) 4.0 License	https://laplandflora.ru/#7487
7488-KAND-411	KAND	411	PreservedSpecimen		Carex nigra (L.) Reichard	species	Cyperaceae	Carex	nigra		(L.) Reichard		RU	Murmansk Region	Кандалакшский район	Лувеньгский архипелаг; о. Бережной Власов	на болоте	67.08424	32.68901	WGS 84	1100		1983-08-26	1983	8	26	Пименова	Кожин М.Н.	Vascular Plant Herbarium at the Kandalaksha Strict Nature Reserve (KAND), Russia	ru	Creative Commons Attribution (CC-BY) 4.0 License	https://laplandflora.ru/#7488
7489-KAND-412	KAND	412	PreservedSpecimen		Carex rariflora (Wahlenb.) Sm.	species	Cyperaceae	Carex	rariflora		(Wahlenb.) Sm.		RU	Murmansk Region	Кандалакшский район	Княжегубская Седловатая луда		66.91038	32.62748	WGS 84	200		2004-08-03	2004	8	3	Жерихина В.Н.	Кожин М.Н.	Vascular Plant Herbarium at the Kandalaksha Strict Nature Reserve (KAND), Russia	ru	Creative Commons Attribution (CC-BY) 4.0 License	https://laplandflora.ru/#7489
7490-KAND-413	KAND	413	PreservedSpecimen		Carex vaginata Tausch	species	Cyperaceae	Carex	vaginata		Tausch		RU	Murmansk Region	Кольский район	Дальние Зеленцы; оз. Промерное		69.12217	36.05793	WGS 84	300		2004-08-01	2004	8	1	Герасимов Д.М.	Кожин М.Н.	Vascular Plant Herbarium at the Kandalaksha Strict Nature Reserve (KAND), Russia	ru	Creative Commons Attribution (CC-BY) 4.0 License	https://laplandflora.ru/#7490
7491-KAND-414	KAND	414	PreservedSpecimen		Carex pauciflora Lightf.	species	Cyperaceae	Carex	pauciflora		Lightf.		RU	Murmansk Region	Кольский район	Дальние Зеленцы; оз. Промерное		69.12217	36.05793	WGS 84	300		2004-08-04	2004	8	4	Герасимов Д.М.	Кожин М.Н.	Vascular Plant Herbarium at the Kandalaksha Strict Nature Reserve (KAND), Russia	ru	Creative Commons Attribution (CC-BY) 4.0 License	https://laplandflora.ru/#7491
7492-KAND-415	KAND	415	PreservedSpecimen		Carex canescens L.	species	Cyperaceae	Carex	canescens		L.		RU	Murmansk Region	Кандалакшский район	Лувеньгский архипелаг; о. Бережной Власов	на болоте	67.08424	32.68901	WGS 84	1100		1983-08-21	1983	8	21	Пименова	Кожин М.Н.	Vascular Plant Herbarium at the Kandalaksha Strict Nature Reserve (KAND), Russia	ru	Creative Commons Attribution (CC-BY) 4.0 License	https://laplandflora.ru/#7492
7493-KAND-416	KAND	416	PreservedSpecimen		Carex aquatilis Wahlenb.	species	Cyperaceae	Carex	aquatilis		Wahlenb.		RU	Murmansk Region	Кандалакшский район	Лувеньгский архипелаг; о. Бережной Власов	на болоте	67.08424	32.68901	WGS 84	1100		1983-08-21	1983	8	21	Пименова	Кожин М.Н.	Vascular Plant Herbarium at the Kandalaksha Strict Nature Reserve (KAND), Russia	ru	Creative Commons Attribution (CC-BY) 4.0 License	https://laplandflora.ru/#7493
7494-KAND-417	KAND	417	PreservedSpecimen		Carex rariflora (Wahlenb.) Sm.	species	Cyperaceae	Carex	rariflora		(Wahlenb.) Sm.		RU	Murmansk Region	Кандалакшский район	Лувеньгский архипелаг; о. Большой Березовый	на болоте	67.10512	32.52478	WGS 84	500		1983-08-07	1983	8	7	Пименова	Кожин М.Н.	Vascular Plant Herbarium at the Kandalaksha Strict Nature Reserve (KAND), Russia	ru	Creative Commons Attribution (CC-BY) 4.0 License	https://laplandflora.ru/#7494
7495-KAND-418	KAND	418	PreservedSpecimen		Carex L.	genus	Cyperaceae	Carex			L.		RU	Murmansk Region	Кандалакшский район	Лувеньгский архипелаг; о. Большой Березовый	редкий сосняк у луга	67.10512	32.52478	WGS 84	500		1983-08-07	1983	8	7	Пименова	Кожин М.Н.	Vascular Plant Herbarium at the Kandalaksha Strict Nature Reserve (KAND), Russia	ru	Creative Commons Attribution (CC-BY) 4.0 License	https://laplandflora.ru/#7495
7496-KAND-419	KAND	419	PreservedSpecimen		Carex pauciflora Lightf.	species	Cyperaceae	Carex	pauciflora		Lightf.		RU	Murmansk Region	Кандалакшский район	Вачев архипелаг; о. Вачев	скалы, вороничник	66.77679	32.92135	WGS 84	850		1983-08-12	1983	8	12	Пименова	Кожин М.Н.	Vascular Plant Herbarium at the Kandalaksha Strict Nature Reserve (KAND), Russia	ru	Creative Commons Attribution (CC-BY) 4.0 License	https://laplandflora.ru/#7496
7497-KAND-420	KAND	420	PreservedSpecimen		Carex juncella (Fr.) T.M.Fries	species	Cyperaceae	Carex	juncella		(Fr.) T.M.Fries		RU	Murmansk Region	Кандалакшский район	Олений архипелаг; о. Гнидинская луда	скальная ванна	67.10474	32.41224	WGS 84	300		1977-07-27	1977	7	27	Воробьева Е.Г.	Кожин М.Н.	Vascular Plant Herbarium at the Kandalaksha Strict Nature Reserve (KAND), Russia	ru	Creative Commons Attribution (CC-BY) 4.0 License	https://laplandflora.ru/#7497
7498-KAND-421	KAND	421	PreservedSpecimen		Carex nigra (L.) Reichard	species	Cyperaceae	Carex	nigra		(L.) Reichard		RU	Murmansk Region	Кандалакшский район	Олений архипелаг; о. Олений, Тетерья губа	опушка леса	67.10636	32.36084	WGS 84	250		1981-07-24	1981	7	24	Воробьева Е.Г.	Воробьева Е.Г.	Vascular Plant Herbarium at the Kandalaksha Strict Nature Reserve (KAND), Russia	ru	Creative Commons Attribution (CC-BY) 4.0 License	https://laplandflora.ru/#7498
7499-KAND-422	KAND	422	PreservedSpecimen		Carex brunnescens (Pers.) Poir.	species	Cyperaceae	Carex	brunnescens		(Pers.) Poir.		RU	Murmansk Region	Кандалакшский район	Лувеньгский архипелаг; о. Бережной Власов, в конце губы	небольшое болотце	67.08424	32.68901	WGS 84	1100		1976-07-16	1976	7	16	Воробьева Е.Г.	Алексеев Ю.Е.	Vascular Plant Herbarium at the Kandalaksha Strict Nature Reserve (KAND), Russia	ru	Creative Commons Attribution (CC-BY) 4.0 License	https://laplandflora.ru/#7499
7500-KAND-423	KAND	423	PreservedSpecimen		Carex nigra (L.) Reichard	species	Cyperaceae	Carex	nigra		(L.) Reichard		RU	Murmansk Region	Кандалакшский район	Олений архипелаг; о. Олений, у ручья из Больших озер	болото	67.08089	32.41269	WGS 84	100		1981-08-27	1981	8	27	Воробьева Е.Г.	Воробьева Е.Г.	Vascular Plant Herbarium at the Kandalaksha Strict Nature Reserve (KAND), Russia	ru	Creative Commons Attribution (CC-BY) 4.0 License	https://laplandflora.ru/#7500
7501-KAND-424	KAND	424	PreservedSpecimen		Carex vaginata Tausch	species	Cyperaceae	Carex	vaginata		Tausch		RU	Murmansk Region	Кольский район	Дальние Зеленцы; оз. Промерное		69.12217	36.05793	WGS 84	300		2004-08-04	2004	8	4	Герасимов Д.М.	Кожин М.Н.	Vascular Plant Herbarium at the Kandalaksha Strict Nature Reserve (KAND), Russia	ru	Creative Commons Attribution (CC-BY) 4.0 License	https://laplandflora.ru/#7501
7502-KAND-425	KAND	425	PreservedSpecimen		Carex canescens L.	species	Cyperaceae	Carex	canescens		L.		RU	Murmansk Region	Кандалакшский район	Олений архипелаг; о. Олений, 200 м от лагеря	заболоченное место	67.09664	32.41588	WGS 84	300		1979-08-18	1979	8	18	Вехов В.Н.	Воробьева Е.Г.	Vascular Plant Herbarium at the Kandalaksha Strict Nature Reserve (KAND), Russia	ru	Creative Commons Attribution (CC-BY) 4.0 License	https://laplandflora.ru/#7502
7503-KAND-426	KAND	426	PreservedSpecimen		Carex canescens L.	species	Cyperaceae	Carex	canescens		L.		RU	Murmansk Region	Кандалакшский район	Северный архипелаг; о. Головин	ельник, небольшое болотце у самой воды во мху, кочки	66.96246	32.68104	WGS 84	500		1979-07-02	1979	7	2	Воробьева Е.Г.	Воробьева Е.Г.	Vascular Plant Herbarium at the Kandalaksha Strict Nature Reserve (KAND), Russia	ru	Creative Commons Attribution (CC-BY) 4.0 License	https://laplandflora.ru/#7503
7504-KAND-427	KAND	427	PreservedSpecimen		Carex capillaris L.	species	Cyperaceae	Carex	capillaris		L.		RU	Murmansk Region	Кандалакшский район	Тарасиха архипелаг; о. Тарасиха, западный склон	скальная ванна	66.82064	32.72137	WGS 84	500		1979-07-11	1979	7	11	Воробьева Е.Г.	Кожин М.Н.	Vascular Plant Herbarium at the Kandalaksha Strict Nature Reserve (KAND), Russia	ru	Creative Commons Attribution (CC-BY) 4.0 License	https://laplandflora.ru/#7504
7505-KAND-428	KAND	428	PreservedSpecimen		Carex nigra (L.) Reichard	species	Cyperaceae	Carex	nigra		(L.) Reichard		RU	Murmansk Region	Кандалакшский район	Олений архипелаг; о. Олений	на скале	67.09486	32.38686	WGS 84	2800		1979	1979			Воробьева Е.Г.	Кожин М.Н.	Vascular Plant Herbarium at the Kandalaksha Strict Nature Reserve (KAND), Russia	ru	Creative Commons Attribution (CC-BY) 4.0 License	https://laplandflora.ru/#7505
7506-KAND-429	KAND	429	PreservedSpecimen		Carex nigra (L.) Reichard	species	Cyperaceae	Carex	nigra		(L.) Reichard		RU	Murmansk Region	Кандалакшский район	Олений архипелаг; о. Еловый	по берегу	67.0918	32.49606	WGS 84	250		1979-07-20	1979	7	20	Воробьева Е.Г.	Кожин М.Н.	Vascular Plant Herbarium at the Kandalaksha Strict Nature Reserve (KAND), Russia	ru	Creative Commons Attribution (CC-BY) 4.0 License	https://laplandflora.ru/#7506
7507-KAND-430	KAND	430	PreservedSpecimen		Carex mackenziei V.I.Krecz.	species	Cyperaceae	Carex	mackenziei		V.I.Krecz.		RU	Murmansk Region	Кандалакшский район	Тарасиха архипелаг; о. Чаячья луда	болото, сыро	66.82976	32.75727	WGS 84	100		1976-07-19	1976	7	19	Воробьева Е.Г.	Соколов Д.Д.	Vascular Plant Herbarium at the Kandalaksha Strict Nature Reserve (KAND), Russia	ru	Creative Commons Attribution (CC-BY) 4.0 License	https://laplandflora.ru/#7507
7508-KAND-431	KAND	431	PreservedSpecimen		Carex pauciflora Lightf.	species	Cyperaceae	Carex	pauciflora		Lightf.		RU	Murmansk Region	Кандалакшский район	Олений архипелаг; о. Олений, Тетерья губа	на краю болота	67.10636	32.36084	WGS 84	250		1981-07-24	1981	7	24	Диулина Л.А.	Воробьева Е.Г.	Vascular Plant Herbarium at the Kandalaksha Strict Nature Reserve (KAND), Russia	ru	Creative Commons Attribution (CC-BY) 4.0 License	https://laplandflora.ru/#7508
7509-KAND-432	KAND	432	PreservedSpecimen		Carex diandra Schrank	species	Cyperaceae	Carex	diandra		Schrank		RU	Murmansk Region	Кандалакшский район	Олений архипелаг; о. Олений	200 м от моря на восток	67.09486	32.38686	WGS 84	2800		1979-07-27	1979	7	27	Воробьева Е.Г.	Соколов Д.Д.	Vascular Plant Herbarium at the Kandalaksha Strict Nature Reserve (KAND), Russia	ru	Creative Commons Attribution (CC-BY) 4.0 License	https://laplandflora.ru/#7509
7510-KAND-433	KAND	433	PreservedSpecimen		Carex nigra (L.) Reichard	species	Cyperaceae	Carex	nigra		(L.) Reichard		RU	Murmansk Region	Кандалакшский район	Олений архипелаг; о. Олений	болото на скалах	67.09486	32.38686	WGS 84	2800		1979	1979			Воробьева Е.Г.	Воробьева Е.Г.	Vascular Plant Herbarium at the Kandalaksha Strict Nature Reserve (KAND), Russia	ru	Creative Commons Attribution (CC-BY) 4.0 License	https://laplandflora.ru/#7510
7511-KAND-434	KAND	434	PreservedSpecimen		Carex nigra (L.) Reichard	species	Cyperaceae	Carex	nigra		(L.) Reichard		RU	Murmansk Region	Кандалакшский район	Олений архипелаг; о. Телячий	солоноватое озеро №2	67.1155	32.31029	WGS 84	1100		1985-07-14	1985	7	14	Воробьева Е.Г.	Кожин М.Н.	Vascular Plant Herbarium at the Kandalaksha Strict Nature Reserve (KAND), Russia	ru	Creative Commons Attribution (CC-BY) 4.0 License	https://laplandflora.ru/#7511
7512-KAND-435	KAND	435	PreservedSpecimen		Carex atrata L.	species	Cyperaceae	Carex	atrata		L.		RU	Murmansk Region	Кольский район	Дальние Зеленцы; оз. Промерное		69.12217	36.05793	WGS 84	300		2004-08-09	2004	8	9	Герасимов Д.М.	Кожин М.Н.	Vascular Plant Herbarium at the Kandalaksha Strict Nature Reserve (KAND), Russia	ru	Creative Commons Attribution (CC-BY) 4.0 License	https://laplandflora.ru/#7512
7513-KAND-436	KAND	436	PreservedSpecimen		Carex buxbaumii Wahlenb.	species	Cyperaceae	Carex	buxbaumii		Wahlenb.		RU	Murmansk Region	Кандалакшский район	Олений архипелаг; о. Олений, в истоке ручья 1 Большого озера	в воде	67.08133	32.41097	WGS 84	50		1979-07-21	1979	7	21	Воробьева Е.Г.	Воробьева Е.Г.	Vascular Plant Herbarium at the Kandalaksha Strict Nature Reserve (KAND), Russia	ru	Creative Commons Attribution (CC-BY) 4.0 License	https://laplandflora.ru/#7513
7514-KAND-437	KAND	437	PreservedSpecimen		Carex L.	genus	Cyperaceae	Carex			L.		RU	Murmansk Region	Кандалакшский район	Тарасиха архипелаг; о. Тарасиха	у небольшой скальной ванны, на южной оконечности острова	66.82064	32.72137	WGS 84	500		1979-07-11	1979	7	11	Воробьева Е.Г.	Кожин М.Н.	Vascular Plant Herbarium at the Kandalaksha Strict Nature Reserve (KAND), Russia	ru	Creative Commons Attribution (CC-BY) 4.0 License	https://laplandflora.ru/#7514
7515-KAND-438	KAND	438	PreservedSpecimen		Carex L.	genus	Cyperaceae	Carex			L.		RU	Murmansk Region	Кандалакшский район	Олений архипелаг; о. Олений, в 200 м на СЗ лагеря	по литорали (увлажненная низменность)	67.09787	32.41225	WGS 84	500		1982-07-23	1982	7	23	Новикова	Кожин М.Н.	Vascular Plant Herbarium at the Kandalaksha Strict Nature Reserve (KAND), Russia	ru	Creative Commons Attribution (CC-BY) 4.0 License	https://laplandflora.ru/#7515
7516-KAND-439	KAND	439	PreservedSpecimen		Carex rostrata Stokes	species	Cyperaceae	Carex	rostrata		Stokes		RU	Murmansk Region	Кольский район	Дальние Зеленцы; оз. Промерное		69.12217	36.05793	WGS 84	300		2004-08-04	2004	8	4	Герасимов Д.М.	Кожин М.Н.	Vascular Plant Herbarium at the Kandalaksha Strict Nature Reserve (KAND), Russia	ru	Creative Commons Attribution (CC-BY) 4.0 License	https://laplandflora.ru/#7516
7517-KAND-440	KAND	440	PreservedSpecimen		Carex capillaris L.	species	Cyperaceae	Carex	capillaris		L.		RU	Murmansk Region	Кандалакшский район	Тарасиха архипелаг; о. Тарасиха, северный мыс	скалы	66.82491	32.71904	WGS 84	200		1979-07-11	1979	7	11	Воробьева Е.Г.	Кожин М.Н.	Vascular Plant Herbarium at the Kandalaksha Strict Nature Reserve (KAND), Russia	ru	Creative Commons Attribution (CC-BY) 4.0 License	https://laplandflora.ru/#7517
7518-KAND-441	KAND	441	PreservedSpecimen		Carex canescens L.	species	Cyperaceae	Carex	canescens		L.		RU	Murmansk Region	Кандалакшский район	Олений архипелаг; о. Еловый	болото	67.0918	32.49606	WGS 84	250		1979	1979			Воробьева Е.Г.	Воробьева Е.Г.	Vascular Plant Herbarium at the Kandalaksha Strict Nature Reserve (KAND), Russia	ru	Creative Commons Attribution (CC-BY) 4.0 License	https://laplandflora.ru/#7518
7519-KAND-442	KAND	442	PreservedSpecimen		Carex nigra (L.) Reichard	species	Cyperaceae	Carex	nigra		(L.) Reichard		RU	Murmansk Region	Кандалакшский район	Олений архипелаг; о. Олений	болото	67.09486	32.38686	WGS 84	2800		1979	1979			Дмитриева	Кожин М.Н.	Vascular Plant Herbarium at the Kandalaksha Strict Nature Reserve (KAND), Russia	ru	Creative Commons Attribution (CC-BY) 4.0 License	https://laplandflora.ru/#7519
7520-KAND-443	KAND	443	PreservedSpecimen		Carex glareosa Wahlenb.	species	Cyperaceae	Carex	glareosa		Wahlenb.		RU	Murmansk Region	Кандалакшский район	Северный архипелаг; о. Седловатая луда	в скалах у воды	66.94032	32.65998	WGS 84	170		1976-07-14	1976	7	14	Воробьева Е.Г.	Соколов Д.Д.	Vascular Plant Herbarium at the Kandalaksha Strict Nature Reserve (KAND), Russia	ru	Creative Commons Attribution (CC-BY) 4.0 License	https://laplandflora.ru/#7520
7521-KAND-444	KAND	444	PreservedSpecimen		Carex pauciflora Lightf.	species	Cyperaceae	Carex	pauciflora		Lightf.		RU	Murmansk Region	Кандалакшский район	Олений архипелаг; о. Телячий, восточная часть	пресноводное озеро	67.1155	32.31029	WGS 84	1100		1985-07-12	1985	7	12	Воробьева Е.Г.	Кожин М.Н.	Vascular Plant Herbarium at the Kandalaksha Strict Nature Reserve (KAND), Russia	ru	Creative Commons Attribution (CC-BY) 4.0 License	https://laplandflora.ru/#7521
7522-KAND-445	KAND	445	PreservedSpecimen		Carex brunnescens (Pers.) Poir.	species	Cyperaceae	Carex	brunnescens		(Pers.) Poir.		RU	Murmansk Region	Кандалакшский район	Северный архипелаг; о. Богомолиха		67.07261	32.50844	WGS 84	150		1974-07-10	1974	7	10	Воробьева Е.Г.	Алексеев Ю.Е.	Vascular Plant Herbarium at the Kandalaksha Strict Nature Reserve (KAND), Russia	ru	Creative Commons Attribution (CC-BY) 4.0 License	https://laplandflora.ru/#7522
7523-KAND-446	KAND	446	PreservedSpecimen		Carex brunnescens (Pers.) Poir.	species	Cyperaceae	Carex	brunnescens		(Pers.) Poir.		RU	Murmansk Region	Кандалакшский район	Северный архипелаг; о. Богомолиха		67.07261	32.50844	WGS 84	150		1974-07-10	1974	7	10	Воробьева Е.Г.	Алексеев Ю.Е.	Vascular Plant Herbarium at the Kandalaksha Strict Nature Reserve (KAND), Russia	ru	Creative Commons Attribution (CC-BY) 4.0 License	https://laplandflora.ru/#7523
7524-KAND-447	KAND	447	PreservedSpecimen		Carex acuta L.	species	Cyperaceae	Carex	acuta		L.		RU	Murmansk Region	Кандалакшский район	Тарасиха архипелаг; о. Тарасиха, северный мыс	на границе приморского луга и вороничника	66.82491	32.71904	WGS 84	200		1979-07-11	1979	7	11	Коска	Кожин М.Н.	Vascular Plant Herbarium at the Kandalaksha Strict Nature Reserve (KAND), Russia	ru	Creative Commons Attribution (CC-BY) 4.0 License	https://laplandflora.ru/#7524
7525-KAND-448	KAND	448	PreservedSpecimen		Carex mackenziei V.I.Krecz.	species	Cyperaceae	Carex	mackenziei		V.I.Krecz.		RU	Murmansk Region	Кандалакшский район	Кибринский архипелаг; о. Северная Кибринская луда	в скальной ванне у воды	66.93651	32.81791	WGS 84	160		1976-07-27	1976	7	27	Воробьева Е.Г.	Кожин М.Н.	Vascular Plant Herbarium at the Kandalaksha Strict Nature Reserve (KAND), Russia	ru	Creative Commons Attribution (CC-BY) 4.0 License	https://laplandflora.ru/#7525
7526-KAND-449	KAND	449	PreservedSpecimen		Carex nigra (L.) Reichard	species	Cyperaceae	Carex	nigra		(L.) Reichard		RU	Murmansk Region	Кандалакшский район	Олений архипелаг; о. Овечий	заболоченные мочажины в близи залива	67.09379	32.46108	WGS 84	550		1979	1979			Воробьева Е.Г.	Воробьева Е.Г.	Vascular Plant Herbarium at the Kandalaksha Strict Nature Reserve (KAND), Russia	ru	Creative Commons Attribution (CC-BY) 4.0 License	https://laplandflora.ru/#7526
7527-KAND-450	KAND	450	PreservedSpecimen		Carex acuta L.	species	Cyperaceae	Carex	acuta		L.		RU	Murmansk Region	Кандалакшский район	Олений архипелаг; о. Олений		67.09486	32.38686	WGS 84	2800		1976-08-15	1976	8	15	Воробьева Е.Г.	Кожин М.Н.	Vascular Plant Herbarium at the Kandalaksha Strict Nature Reserve (KAND), Russia	ru	Creative Commons Attribution (CC-BY) 4.0 License	https://laplandflora.ru/#7527
7528-KAND-451	KAND	451	PreservedSpecimen		Carex rariflora (Wahlenb.) Sm.	species	Cyperaceae	Carex	rariflora		(Wahlenb.) Sm.		RU	Murmansk Region	Кандалакшский район	Олений архипелаг; о. Олений	скальное болото	67.09486	32.38686	WGS 84	2800		1979	1979			Воробьева Е.Г.	Воробьева Е.Г.	Vascular Plant Herbarium at the Kandalaksha Strict Nature Reserve (KAND), Russia	ru	Creative Commons Attribution (CC-BY) 4.0 License	https://laplandflora.ru/#7528
7529-KAND-452	KAND	452	PreservedSpecimen		Carex juncella (Fr.) T.M.Fries	species	Cyperaceae	Carex	juncella		(Fr.) T.M.Fries		RU	Murmansk Region	Кандалакшский район	Олений архипелаг; о. Олений, Коровья губа	болото, плоские кочки	67.09865	32.37408	WGS 84	500		1979-07-19	1979	7	19	Воробьева Е.Г.	Кожин М.Н.	Vascular Plant Herbarium at the Kandalaksha Strict Nature Reserve (KAND), Russia	ru	Creative Commons Attribution (CC-BY) 4.0 License	https://laplandflora.ru/#7529
7530-KAND-453	KAND	453	PreservedSpecimen		Carex nigra (L.) Reichard	species	Cyperaceae	Carex	nigra		(L.) Reichard		RU	Murmansk Region	Кандалакшский район	Олений архипелаг; о. Олений, у ручья из Больших озер	болото	67.08089	32.41269	WGS 84	100		1981-07-27	1981	7	27	Воробьева Е.Г.	Воробьева Е.Г.	Vascular Plant Herbarium at the Kandalaksha Strict Nature Reserve (KAND), Russia	ru	Creative Commons Attribution (CC-BY) 4.0 License	https://laplandflora.ru/#7530
7531-KAND-454	KAND	454	PreservedSpecimen		Carex rariflora (Wahlenb.) Sm.	species	Cyperaceae	Carex	rariflora		(Wahlenb.) Sm.		RU	Murmansk Region	Кандалакшский район	Северный архипелаг; о. Мелкая луда		67.04352	32.60407	WGS 84	50		2004-08-19	2004	8	19	Жерихина В.Н.	Кожин М.Н.	Vascular Plant Herbarium at the Kandalaksha Strict Nature Reserve (KAND), Russia	ru	Creative Commons Attribution (CC-BY) 4.0 License	https://laplandflora.ru/#7531
7532-KAND-455	KAND	455	PreservedSpecimen		Carex acuta L.	species	Cyperaceae	Carex	acuta		L.		RU	Murmansk Region	Кандалакшский район	пос. Лувеньга		67.10286	32.7122	WGS 84	1000		1976-07-15	1976	7	15	Воробьева Е.Г.	Кожин М.Н.	Vascular Plant Herbarium at the Kandalaksha Strict Nature Reserve (KAND), Russia	ru	Creative Commons Attribution (CC-BY) 4.0 License	https://laplandflora.ru/#7532
7537-KAND-460	KAND	460	PreservedSpecimen		Salix lanata L.	species	Salicaceae	Salix	lanata		L.		RU	Murmansk Region	Кольский район	Гавриловский архипелаг; о. Большой Гавриловский, центральная часть	расщелина в скале	69.17128	35.91811	WGS 84	250		2006-08-06	2006	8	6	Абрамова Л.А. | Волкова П.А.	Абрамова Л.А. | Волкова П.А.	Vascular Plant Herbarium at the Kandalaksha Strict Nature Reserve (KAND), Russia	ru	Creative Commons Attribution (CC-BY) 4.0 License	https://laplandflora.ru/#7537
7538-KAND-461	KAND	461	PreservedSpecimen		Salix herbacea L.	species	Salicaceae	Salix	herbacea		L.		RU	Murmansk Region	Кольский район	Гавриловский архипелаг; о. Большой Гавриловский, центральная часть, южный берег	вороничник	69.17128	35.91811	WGS 84	250		2006-08-06	2006	8	6	Абрамова Л.А. | Волкова П.А.	Абрамова Л.А. | Волкова П.А.	Vascular Plant Herbarium at the Kandalaksha Strict Nature Reserve (KAND), Russia	ru	Creative Commons Attribution (CC-BY) 4.0 License	https://laplandflora.ru/#7538
7539-KAND-462	KAND	462	PreservedSpecimen		Hieracium subarctoum Norrl.	species	Asteraceae	Hieracium	subarctoum		Norrl.		RU	Murmansk Region	Кольский район	Гавриловский архипелаг; о. Большой Гавриловский, центральная часть, южный берег	вороничник	69.17128	35.91811	WGS 84	250		2006-08-06	2006	8	6	Абрамова Л.А. | Волкова П.А.	Сенников А.Н.	Vascular Plant Herbarium at the Kandalaksha Strict Nature Reserve (KAND), Russia	ru	Creative Commons Attribution (CC-BY) 4.0 License	https://laplandflora.ru/#7539
7540-KAND-463	KAND	463	PreservedSpecimen		Cerastium scandicum (Gartner) Kuzeneva	species	Caryophyllaceae	Cerastium	scandicum		(Gartner) Kuzeneva		RU	Murmansk Region	Кольский район	Гавриловский архипелаг; о. Малый Гавриловский, центральная часть	дно пересохшей скальной лужи	69.16507	35.93357	WGS 84	100		2006-08-05	2006	8	5	Абрамова Л.А.	Кожин М.Н.	Vascular Plant Herbarium at the Kandalaksha Strict Nature Reserve (KAND), Russia	ru	Creative Commons Attribution (CC-BY) 4.0 License	https://laplandflora.ru/#7540
7541-KAND-464	KAND	464	PreservedSpecimen		Ranunculus repens L.	species	Ranunculaceae	Ranunculus	repens		L.		RU	Murmansk Region	Кольский район	Гавриловский архипелаг; о. Большой Гусинец	подножие морских скал	69.14865	35.98024	WGS 84	300		2006-08-05	2006	8	5	Абрамова Л.А. | Волкова П.А.	Абрамова Л.А. | Волкова П.А.	Vascular Plant Herbarium at the Kandalaksha Strict Nature Reserve (KAND), Russia	ru	Creative Commons Attribution (CC-BY) 4.0 License	https://laplandflora.ru/#7541
7542-KAND-465	KAND	465	PreservedSpecimen		Luzula wahlenbergii Rupr.	species	Juncaceae	Luzula	wahlenbergii		Rupr.		RU	Murmansk Region	Кольский район	Гавриловский архипелаг; о. Большой Гавриловский, южный берег	вороничник	69.17128	35.91811	WGS 84	600		2006-08-06	2006	8	6	Волкова П.А.	Кожин М.Н.	Vascular Plant Herbarium at the Kandalaksha Strict Nature Reserve (KAND), Russia	ru	Creative Commons Attribution (CC-BY) 4.0 License	https://laplandflora.ru/#7542
7543-KAND-466	KAND	466	PreservedSpecimen		Triglochin palustre L.	species	Juncaginaceae	Triglochin	palustre		L.		RU	Murmansk Region	Кольский район	Гавриловский архипелаг; о. Большой Гавриловский, в высокой центральной части острова	пересохшая лужана вороничнике	69.17128	35.91811	WGS 84	600		2006-08-06	2006	8	6	Абрамова Л.А. | Волкова П.А.	Абрамова Л.А. | Волкова П.А.	Vascular Plant Herbarium at the Kandalaksha Strict Nature Reserve (KAND), Russia	ru	Creative Commons Attribution (CC-BY) 4.0 License	https://laplandflora.ru/#7543
7544-KAND-467	KAND	467	PreservedSpecimen		Hieracium alpinum L.	species	Asteraceae	Hieracium	alpinum		L.		RU	Murmansk Region	Кольский район	Гавриловский архипелаг; о. Большой Гавриловский	вороничник	69.17128	35.91811	WGS 84	600		2006-08-06	2006	8	6	Абрамова Л.А. | Сухова Д.В.	Кожин М.Н.	Vascular Plant Herbarium at the Kandalaksha Strict Nature Reserve (KAND), Russia	ru	Creative Commons Attribution (CC-BY) 4.0 License	https://laplandflora.ru/#7544
7545-KAND-468	KAND	468	PreservedSpecimen		Luzula wahlenbergii Rupr.	species	Juncaceae	Luzula	wahlenbergii		Rupr.		RU	Murmansk Region	Кольский район	Гавриловский архипелаг; о. Большой Гавриловский, центральная часть, южный берег	вороничник	69.17128	35.91811	WGS 84	250		2006-08-06	2006	8	6	Абрамова Л.А. | Волкова П.А.	Кожин М.Н.	Vascular Plant Herbarium at the Kandalaksha Strict Nature Reserve (KAND), Russia	ru	Creative Commons Attribution (CC-BY) 4.0 License	https://laplandflora.ru/#7545
7546-KAND-469	KAND	469	PreservedSpecimen		Phleum alpinum L.	species	Poaceae	Phleum	alpinum		L.		RU	Murmansk Region	Кольский район	Гавриловский архипелаг; о. Большой Гавриловский, юго-западная часть острова	южный борт широкой расщелины, сырая морошковая тундра	69.17128	35.91811	WGS 84	600		2006-08-06	2006	8	6	Абрамова Л.А. | Сухова Д.В.	Абрамова Л.А. | Сухова Д.В.	Vascular Plant Herbarium at the Kandalaksha Strict Nature Reserve (KAND), Russia	ru	Creative Commons Attribution (CC-BY) 4.0 License	https://laplandflora.ru/#7546
7547-KAND-470	KAND	470	PreservedSpecimen		Agrostis stolonifera L.	species	Poaceae	Agrostis	stolonifera		L.		RU	Murmansk Region	Кольский район	Гавриловский архипелаг; о. Большой Гавриловский	мелкие наскальные лужи, в воде	69.17128	35.91811	WGS 84	600		2006-08-06	2006	8	6	Абрамова Л.А. | Сухова Д.В.	Абрамова Л.А. | Сухова Д.В.	Vascular Plant Herbarium at the Kandalaksha Strict Nature Reserve (KAND), Russia	ru	Creative Commons Attribution (CC-BY) 4.0 License	https://laplandflora.ru/#7547
7548-KAND-471	KAND	471	PreservedSpecimen		Cerastium scandicum (Gartner) Kuzeneva	species	Caryophyllaceae	Cerastium	scandicum		(Gartner) Kuzeneva		RU	Murmansk Region	Кольский район	Гавриловский архипелаг; о. Большой Гавриловский, центральная часть	вороничник	69.17128	35.91811	WGS 84	250		2006-08-06	2006	8	6	Абрамова Л.А. | Сухова Д.В.	Кожин М.Н.	Vascular Plant Herbarium at the Kandalaksha Strict Nature Reserve (KAND), Russia	ru	Creative Commons Attribution (CC-BY) 4.0 License	https://laplandflora.ru/#7548
7549-KAND-472	KAND	472	PreservedSpecimen		Ranunculus repens L.	species	Ranunculaceae	Ranunculus	repens		L.		RU	Murmansk Region	Кольский район	Гавриловский архипелаг; о. Большой Гусинец, центральная часть	в нижней части скал юго-восточной экспозиции	69.14865	35.98024	WGS 84	200		2006-08-05	2006	8	5	Абрамова Л.А. | Волкова П.А.	Абрамова Л.А. | Волкова П.А.	Vascular Plant Herbarium at the Kandalaksha Strict Nature Reserve (KAND), Russia	ru	Creative Commons Attribution (CC-BY) 4.0 License	https://laplandflora.ru/#7549
7550-KAND-473	KAND	473	PreservedSpecimen		Sagina procumbens L.	species	Caryophyllaceae	Sagina	procumbens		L.		RU	Murmansk Region	Кольский район	Гавриловский архипелаг; о. Большой Гавриловский, центральная часть	сырая расщелина приморских скал	69.17128	35.91811	WGS 84	250		2006-08-06	2006	8	6	Абрамова Л.А. | Волкова П.А.	Абрамова Л.А. | Волкова П.А.	Vascular Plant Herbarium at the Kandalaksha Strict Nature Reserve (KAND), Russia	ru	Creative Commons Attribution (CC-BY) 4.0 License	https://laplandflora.ru/#7550
7551-KAND-474	KAND	474	PreservedSpecimen		Puccinellia pulvinata (Fries) Tzvelev	species	Poaceae	Puccinellia	pulvinata		(Fries) Tzvelev		RU	Murmansk Region	Кольский район	Гавриловский архипелаг; о. Малый Гавриловский		69.16507	35.93357	WGS 84	100		2006-08-05	2006	8	5	Абрамова Л.А. | Волкова П.А.	Кожин М.Н.	Vascular Plant Herbarium at the Kandalaksha Strict Nature Reserve (KAND), Russia	ru	Creative Commons Attribution (CC-BY) 4.0 License	https://laplandflora.ru/#7551
7552-KAND-475	KAND	475	PreservedSpecimen		Rumex pseudonatronatus (Borb?s) Murb.	species	Polygonaceae	Rumex	pseudonatronatus		(Borb?s) Murb.		RU	Murmansk Region	Кольский район	Гавриловский архипелаг; о. Большой Гусинец, центральная часть	задернованный участок между скал	69.14865	35.98024	WGS 84	200		2006-08-05	2006	8	5	Абрамова Л.А.	Абрамова Л.А.	Vascular Plant Herbarium at the Kandalaksha Strict Nature Reserve (KAND), Russia	ru	Creative Commons Attribution (CC-BY) 4.0 License	https://laplandflora.ru/#7552
7553-KAND-476	KAND	476	PreservedSpecimen		Rumex pseudonatronatus (Borb?s) Murb.	species	Polygonaceae	Rumex	pseudonatronatus		(Borb?s) Murb.		RU	Murmansk Region	Кольский район	Гавриловский архипелаг; о. Большой Гусинец, центральная часть	задернованный участок между скал	69.14865	35.98024	WGS 84	200		2006-08-05	2006	8	5	Абрамова Л.А.	Абрамова Л.А.	Vascular Plant Herbarium at the Kandalaksha Strict Nature Reserve (KAND), Russia	ru	Creative Commons Attribution (CC-BY) 4.0 License	https://laplandflora.ru/#7553
7554-KAND-477	KAND	477	PreservedSpecimen		Rumex pseudonatronatus (Borb?s) Murb.	species	Polygonaceae	Rumex	pseudonatronatus		(Borb?s) Murb.		RU	Murmansk Region	Кольский район	Гавриловский архипелаг; о. Большой Гусинец, центральная часть	задернованный участок между скал	69.14865	35.98024	WGS 84	200		2006-08-05	2006	8	5	Абрамова Л.А.	Абрамова Л.А.	Vascular Plant Herbarium at the Kandalaksha Strict Nature Reserve (KAND), Russia	ru	Creative Commons Attribution (CC-BY) 4.0 License	https://laplandflora.ru/#7554
7555-KAND-478	KAND	478	PreservedSpecimen		Puccinellia pulvinata (Fries) Tzvelev	species	Poaceae	Puccinellia	pulvinata		(Fries) Tzvelev		RU	Murmansk Region	Кольский район	Гавриловский архипелаг; о. Малый Гавриловский, северо-западная часть	приморские скалы	69.16507	35.93357	WGS 84	100		2006-08-05	2006	8	5	Абрамова Л.А.	Кожин М.Н.	Vascular Plant Herbarium at the Kandalaksha Strict Nature Reserve (KAND), Russia	ru	Creative Commons Attribution (CC-BY) 4.0 License	https://laplandflora.ru/#7555
7556-KAND-479	KAND	479	PreservedSpecimen		Arctanthemum hultenii (?.L?ve & D.L?ve) Tzvelev	species	Asteraceae	Arctanthemum	hultenii		(?.L?ve & D.L?ve) Tzvelev		RU	Murmansk Region	Кольский район	Гавриловский архипелаг; о. Большой Гавриловский, центральная часть, южный берег	приморские скалы	69.17128	35.91811	WGS 84	250		2006-08-06	2006	8	6	Абрамова Л.А. | Волкова П.А.	Абрамова Л.А. | Волкова П.А.	Vascular Plant Herbarium at the Kandalaksha Strict Nature Reserve (KAND), Russia	ru	Creative Commons Attribution (CC-BY) 4.0 License	https://laplandflora.ru/#7556
7557-KAND-480	KAND	480	PreservedSpecimen		Centaurea scabiosa L.	species	Asteraceae	Centaurea	scabiosa		L.		RU	Murmansk Region	Кольский район	Дальние Зеленцы; развалины погранзаставы над поселком	сорный злаково-разнотравный луг	69.13289	36.04738	WGS 84	300		2006-07-23	2006	7	23	Абрамова Л.А. | Сухова Д.В.	Абрамова Л.А. | Сухова Д.В.	Vascular Plant Herbarium at the Kandalaksha Strict Nature Reserve (KAND), Russia	ru	Creative Commons Attribution (CC-BY) 4.0 License	https://laplandflora.ru/#7557
7558-KAND-481	KAND	481	PreservedSpecimen		Saxifraga rivularis L.	species	Saxifragaceae	Saxifraga	rivularis		L.		RU	Murmansk Region	Кольский район	Гавриловский архипелаг; о. Большой Гавриловский	влажная расщелина приморских скал	69.17128	35.91811	WGS 84	600		2006-08-06	2006	8	6	Абрамова Л.А. | Сухова Д.В.	Абрамова Л.А. | Сухова Д.В.	Vascular Plant Herbarium at the Kandalaksha Strict Nature Reserve (KAND), Russia	ru	Creative Commons Attribution (CC-BY) 4.0 License	https://laplandflora.ru/#7558
7559-KAND-482	KAND	482	PreservedSpecimen		Saxifraga rivularis L.	species	Saxifragaceae	Saxifraga	rivularis		L.		RU	Murmansk Region	Кольский район	Гавриловский архипелаг; о. Большой Гавриловский, большая сырая центральная расщелина	в нижней части сырой скальной стенки	69.17128	35.91811	WGS 84	600		2006-08-05	2006	8	5	Абрамова Л.А.	Абрамова Л.А.	Vascular Plant Herbarium at the Kandalaksha Strict Nature Reserve (KAND), Russia	ru	Creative Commons Attribution (CC-BY) 4.0 License	https://laplandflora.ru/#7559
7560-KAND-483	KAND	483	PreservedSpecimen		Viola tricolor L.	species	Violaceae	Viola	tricolor		L.		RU	Murmansk Region	Кандалакшский район	Северный архипелаг; о. Ряжков	высокий берег	67.0173	32.55675	WGS 84	1700		1962-06-28	1962	6	28	Кирсанова	Кирсанова	Vascular Plant Herbarium at the Kandalaksha Strict Nature Reserve (KAND), Russia	ru	Creative Commons Attribution (CC-BY) 4.0 License	https://laplandflora.ru/#7560
7561-KAND-484	KAND	484	PreservedSpecimen		Primula veris L.	species	Primulaceae	Primula	veris		L.		RU	Murmansk Region	Кольский район	Дальние Зеленцы; сарай за подстанцией		69.11997	36.05407	WGS 84	50		2004-08-09	2004	8	9	Герасимов Д.М.	Герасимов Д.М.	Vascular Plant Herbarium at the Kandalaksha Strict Nature Reserve (KAND), Russia	ru	Creative Commons Attribution (CC-BY) 4.0 License	https://laplandflora.ru/#7561
7562-KAND-485	KAND	485	PreservedSpecimen		Phleum alpinum L.	species	Poaceae	Phleum	alpinum		L.		RU	Murmansk Region	Кольский район	Дальние Зеленцы; оз. Промерное		69.12217	36.05793	WGS 84	300		2004-08-04	2004	8	4	Герасимов Д.М.	Герасимов Д.М.	Vascular Plant Herbarium at the Kandalaksha Strict Nature Reserve (KAND), Russia	ru	Creative Commons Attribution (CC-BY) 4.0 License	https://laplandflora.ru/#7562
7563-KAND-486	KAND	486	PreservedSpecimen		Sparganium L.	genus	Typhaceae	Sparganium			L.		RU	Murmansk Region	Терский район	Турий мыс; руч. Хямручей	на мелковолье	66.55378	34.47658	WGS 84	300		2006-08-11	2006	8	11	Кожин М.Н.	Кожин М.Н.	Vascular Plant Herbarium at the Kandalaksha Strict Nature Reserve (KAND), Russia	ru	Creative Commons Attribution (CC-BY) 4.0 License	https://laplandflora.ru/#7563
7564-KAND-487	KAND	487	PreservedSpecimen		Sparganium L.	genus	Typhaceae	Sparganium			L.		RU	Murmansk Region	Терский район	Турий мыс; оз. Ламбина	на глубине 0,3-0,4 м	66.56143	34.5759	WGS 84	50		2006-08-10	2006	8	10	Кожин М.Н.	Кожин М.Н.	Vascular Plant Herbarium at the Kandalaksha Strict Nature Reserve (KAND), Russia	ru	Creative Commons Attribution (CC-BY) 4.0 License	https://laplandflora.ru/#7564
7565-KAND-488	KAND	488	PreservedSpecimen		Carex rariflora (Wahlenb.) Sm.	species	Cyperaceae	Carex	rariflora		(Wahlenb.) Sm.		RU	Murmansk Region	Кандалакшский район	Северный архипелаг; о. Иринка (луда)		67.05584	32.47323	WGS 84	70		2004-08-17	2004	8	17	Жерихина В.Н.	Кожин М.Н.	Vascular Plant Herbarium at the Kandalaksha Strict Nature Reserve (KAND), Russia	ru	Creative Commons Attribution (CC-BY) 4.0 License	https://laplandflora.ru/#7565
7566-KAND-489	KAND	489	PreservedSpecimen		Sparganium L.	genus	Typhaceae	Sparganium			L.		RU	Murmansk Region	Кандалакшский район	Олений архипелаг; о. Олений, кв. 111, оз. 4	в воде, на глубине 40-50 см	67.09604	32.38575	WGS 84	1000		1983-08-06	1983	8	6	Панарина Н.Г.	Панарина Н.Г.	Vascular Plant Herbarium at the Kandalaksha Strict Nature Reserve (KAND), Russia	ru	Creative Commons Attribution (CC-BY) 4.0 License	https://laplandflora.ru/#7566
7567-KAND-490	KAND	490	PreservedSpecimen		Sparganium L.	genus	Typhaceae	Sparganium			L.		RU	Murmansk Region	Кандалакшский район	Олений архипелаг; о. Телячий, восточная часть	пресное озеро	67.1155	32.31029	WGS 84	1100		1985-07-12	1985	7	12	Панарина Н.Г.	Панарина Н.Г.	Vascular Plant Herbarium at the Kandalaksha Strict Nature Reserve (KAND), Russia	ru	Creative Commons Attribution (CC-BY) 4.0 License	https://laplandflora.ru/#7567
7568-KAND-491	KAND	491	PreservedSpecimen		Carex canescens L.	species	Cyperaceae	Carex	canescens		L.		RU	Murmansk Region	Кандалакшский район	Олений архипелаг; о. Олений	скальное болото	67.09486	32.38686	WGS 84	2800		1976-07-15	1976	7	15	Воробьева Е.Г.	Кожин М.Н.	Vascular Plant Herbarium at the Kandalaksha Strict Nature Reserve (KAND), Russia	ru	Creative Commons Attribution (CC-BY) 4.0 License	https://laplandflora.ru/#7568
7569-KAND-492	KAND	492	PreservedSpecimen		Carex diandra Schrank	species	Cyperaceae	Carex	diandra		Schrank		RU	Murmansk Region	Кандалакшский район	Олений архипелаг; о. Телячий	солоноватое озеро	67.1155	32.31029	WGS 84	1100		1985-07-14	1985	7	14	Панарина Н.Г.	Кожин М.Н.	Vascular Plant Herbarium at the Kandalaksha Strict Nature Reserve (KAND), Russia	ru	Creative Commons Attribution (CC-BY) 4.0 License	https://laplandflora.ru/#7569
7570-KAND-493	KAND	493	PreservedSpecimen		Salix pentandra L.	species	Salicaceae	Salix	pentandra		L.		RU	Murmansk Region	Терский район	Порья губа; о. Большой Глубокие луды	окраина болота	66.71603	33.80919	WGS 84	500		2002-08-07	2002	8	7	Котеленец Н.Н. | Плец М.Ю.	Плец М.Ю.	Vascular Plant Herbarium at the Kandalaksha Strict Nature Reserve (KAND), Russia	ru	Creative Commons Attribution (CC-BY) 4.0 License	https://laplandflora.ru/#7570
7571-KAND-494	KAND	494	PreservedSpecimen		Salix hastata L.	species	Salicaceae	Salix	hastata		L.		RU	Murmansk Region	Терский район	Порья губа; о. Большой Глубокие луды	заболоченная часть в центральной части острова	66.71603	33.80919	WGS 84	500		2002-08-06	2002	8	6	Котеленец Н.Н. | Плец М.Ю.	Плец М.Ю.	Vascular Plant Herbarium at the Kandalaksha Strict Nature Reserve (KAND), Russia	ru	Creative Commons Attribution (CC-BY) 4.0 License	https://laplandflora.ru/#7571
7572-KAND-495	KAND	495	PreservedSpecimen		Salix herbacea L.	species	Salicaceae	Salix	herbacea		L.		RU	Murmansk Region	Кольский район	Дальние Зеленцы; окрестности губы Подпахта	склон западной экспозиции, в трещинах сырых замоховелых скал	69.14538	35.92786	WGS 84	500		2005-07-23	2005	7	23	Волкова П.А. | Сухов С.В.	Волкова П.А. | Сухова Д.В.	Vascular Plant Herbarium at the Kandalaksha Strict Nature Reserve (KAND), Russia	ru	Creative Commons Attribution (CC-BY) 4.0 License	https://laplandflora.ru/#7572
7573-KAND-496	KAND	496	PreservedSpecimen		Salix L.	genus	Salicaceae	Salix			L.	Salix hastata ? herbacea	RU	Murmansk Region	Кольский район	Дальние Зеленцы; восточный берег губы Воронья, 1,5 км к востоку-юго-востоку от входа в губу	скалы северо-восточной экспозиции, тундра	69.17496	35.82073	WGS 84	500		2005-07-25	2005	7	25	Сухов С.В. | Сухова Д.В.	Кожин М.Н.	Vascular Plant Herbarium at the Kandalaksha Strict Nature Reserve (KAND), Russia	ru	Creative Commons Attribution (CC-BY) 4.0 License	https://laplandflora.ru/#7573
7574-KAND-497	KAND	497	PreservedSpecimen		Salix lapponum L.	species	Salicaceae	Salix	lapponum		L.		RU	Murmansk Region	Кольский район	Дальние Зеленцы; окрестности губы Подпахта, 200 м к северу от перешейка между оз. Часовое и Подпахтинское	на сфагновом болоте	69.13039	35.92986	WGS 84	100		2005-07-23	2005	7	23	Волкова П.А. | Елисеева Е.В.	Волкова П.А. | Елисеева Е.В.	Vascular Plant Herbarium at the Kandalaksha Strict Nature Reserve (KAND), Russia	ru	Creative Commons Attribution (CC-BY) 4.0 License	https://laplandflora.ru/#7574
7575-KAND-498	KAND	498	PreservedSpecimen		Festuca arenaria Osbeck	species	Poaceae	Festuca	arenaria		Osbeck		RU	Murmansk Region	Кольский район	Дальние Зеленцы; 12 км к северо-западу, устье ручья Хохрячий, восточный берег губы Воронья	на песке	69.15322	35.80941	WGS 84	200		2005-07-26	2005	7	26	Волкова П.А. | Елисеева Е.В.	Волкова П.А. | Елисеева Е.В.	Vascular Plant Herbarium at the Kandalaksha Strict Nature Reserve (KAND), Russia	ru	Creative Commons Attribution (CC-BY) 4.0 License	https://laplandflora.ru/#7575
7576-KAND-499	KAND	499	PreservedSpecimen		Myriophyllum sibiricum Kom.	species	Haloragaceae	Myriophyllum	sibiricum		Kom.		RU	Murmansk Region	Кольский район	Дальние Зеленцы; 10 км к северо-западу, безымянное оз. на восточном берегу губы Гаврилово (Гавриловский погост)	в воде	69.17905	35.85688	WGS 84	50		2005-07-25	2005	7	25	Волкова П.А. | Елисеева Е.В.	Кожин М.Н.	Vascular Plant Herbarium at the Kandalaksha Strict Nature Reserve (KAND), Russia	ru	Creative Commons Attribution (CC-BY) 4.0 License	https://laplandflora.ru/#7576
7577-KAND-500	KAND	500	PreservedSpecimen		Myriophyllum alterniflorum DC.	species	Haloragaceae	Myriophyllum	alterniflorum		DC.		RU	Murmansk Region	Кольский район	Дальние Зеленцы; 12 км к северо-западу, руч. Хохрячий, 3 км выше по течению от места впадения его в губу Воронья	в воде	69.14356	35.84491	WGS 84	500		2005-07-26	2005	7	26	Сухов С.В. | Сухова Д.В.	Кожин М.Н.	Vascular Plant Herbarium at the Kandalaksha Strict Nature Reserve (KAND), Russia	ru	Creative Commons Attribution (CC-BY) 4.0 License	https://laplandflora.ru/#7577
7578-KAND-501	KAND	501	PreservedSpecimen		Carex nigra (L.) Reichard	species	Cyperaceae	Carex	nigra		(L.) Reichard		RU	Murmansk Region	Терский район	Порья губа; о. Медвежий, западная сторона острова	вдоль ручья вытекающего из болота	66.72506	33.69067	WGS 84	510		1982-07-23	1982	7	23	Георгиевский А.Б.	Кожин М.Н.	Vascular Plant Herbarium at the Kandalaksha Strict Nature Reserve (KAND), Russia	ru	Creative Commons Attribution (CC-BY) 4.0 License	https://laplandflora.ru/#7578
7579-KAND-502	KAND	502	PreservedSpecimen		Carex mackenziei V.I.Krecz.	species	Cyperaceae	Carex	mackenziei		V.I.Krecz.		RU	Murmansk Region	Терский район	Порья губа; о. Крестовая луда		66.67562	33.90308	WGS 84	150		1982-07-23	1982	7	23	Георгиевский А.Б.	Кожин М.Н.	Vascular Plant Herbarium at the Kandalaksha Strict Nature Reserve (KAND), Russia	ru	Creative Commons Attribution (CC-BY) 4.0 License	https://laplandflora.ru/#7579
7580-KAND-503	KAND	503	PreservedSpecimen		Carex rostrata Stokes	species	Cyperaceae	Carex	rostrata		Stokes		RU	Murmansk Region	Терский район	Порья губа; о. Медвежий, западная сторона острова	пухоносово-осоковое болото	66.72448	33.68672	WGS 84	150		1982-07-23	1982	7	23	Георгиевский А.Б.	Кожин М.Н.	Vascular Plant Herbarium at the Kandalaksha Strict Nature Reserve (KAND), Russia	ru	Creative Commons Attribution (CC-BY) 4.0 License	https://laplandflora.ru/#7580
7581-KAND-504	KAND	504	PreservedSpecimen		Carex mackenziei V.I.Krecz.	species	Cyperaceae	Carex	mackenziei		V.I.Krecz.		RU	Murmansk Region	Терский район	Порья губа; о. Малый Крестовый, площадка 31	прибрежная орнитогенная ассоциация, в скальной ванне	66.67562	33.90308	WGS 84	150		1982-07-23	1982	7	23	Георгиевский А.Б.	Кожин М.Н.	Vascular Plant Herbarium at the Kandalaksha Strict Nature Reserve (KAND), Russia	ru	Creative Commons Attribution (CC-BY) 4.0 License	https://laplandflora.ru/#7581
7582-KAND-505	KAND	505	PreservedSpecimen		Carex canescens L.	species	Cyperaceae	Carex	canescens		L.		RU	Murmansk Region	Терский район	Порья губа; о. Озерчанка	березняк, у скальной ванны	66.67724	33.88622	WGS 84	500		1982-07-23	1982	7	23	Георгиевский А.Б.	Кожин М.Н.	Vascular Plant Herbarium at the Kandalaksha Strict Nature Reserve (KAND), Russia	ru	Creative Commons Attribution (CC-BY) 4.0 License	https://laplandflora.ru/#7582
7583-KAND-506	KAND	506	PreservedSpecimen		Carex media R.Br.	species	Cyperaceae	Carex	media		R.Br.		RU	Murmansk Region	Терский район	Порья губа; о. Большой Седловатый, Площадка 13	воронично-разнотравная заиоховелая луговина	66.69556	33.65709	WGS 84	330		1982-07-05	1982	7	5	Георгиевский А.Б.	Кожин М.Н.	Vascular Plant Herbarium at the Kandalaksha Strict Nature Reserve (KAND), Russia	ru	Creative Commons Attribution (CC-BY) 4.0 License	https://laplandflora.ru/#7583
7584-KAND-507	KAND	507	PreservedSpecimen		Carex norvegica Retz.	species	Cyperaceae	Carex	norvegica		Retz.		RU	Murmansk Region	Кандалакшский район	Северный архипелаг; о. Богомолиха Малая		67.07136	32.5123	WGS 84	50		2004-08-25	2004	8	25	Жерихина В.Н.	Жерихина В.Н.	Vascular Plant Herbarium at the Kandalaksha Strict Nature Reserve (KAND), Russia	ru	Creative Commons Attribution (CC-BY) 4.0 License	https://laplandflora.ru/#7584
7585-KAND-508	KAND	508	PreservedSpecimen		Carex nigra (L.) Reichard	species	Cyperaceae	Carex	nigra		(L.) Reichard		RU	Murmansk Region	Кандалакшский район	Олений архипелаг; о. Олений	луг	67.09486	32.38686	WGS 84	2800		1979	1979			Воробьева Е.Г.	Воробьева Е.Г.	Vascular Plant Herbarium at the Kandalaksha Strict Nature Reserve (KAND), Russia	ru	Creative Commons Attribution (CC-BY) 4.0 License	https://laplandflora.ru/#7585
7586-KAND-509	KAND	509	PreservedSpecimen		Carex canescens L.	species	Cyperaceae	Carex	canescens		L.		RU	Murmansk Region	Кольский район	Дальние Зеленцы; оз. Промерное		69.12217	36.05793	WGS 84	300		2004-08-04	2004	8	4	Герасимов Д.М.	Кожин М.Н.	Vascular Plant Herbarium at the Kandalaksha Strict Nature Reserve (KAND), Russia	ru	Creative Commons Attribution (CC-BY) 4.0 License	https://laplandflora.ru/#7586
7587-KAND-510	KAND	510	PreservedSpecimen		Carex canescens L.	species	Cyperaceae	Carex	canescens		L.		RU	Murmansk Region	Кольский район	Дальние Зеленцы, за подстанцией	пустырь	69.11872	36.05593	WGS 84	200		2004-08-09	2004	8	9	Герасимов Д.М.	Кожин М.Н.	Vascular Plant Herbarium at the Kandalaksha Strict Nature Reserve (KAND), Russia	ru	Creative Commons Attribution (CC-BY) 4.0 License	https://laplandflora.ru/#7587
7588-KAND-511	KAND	511	PreservedSpecimen		Carex canescens L.	species	Cyperaceae	Carex	canescens		L.		RU	Murmansk Region	Кольский район	Дальние Зеленцы; оз. Промерное	со стороны болота	69.12217	36.05793	WGS 84	300		2004-08-04	2004	8	4	Герасимов Д.М.	Кожин М.Н.	Vascular Plant Herbarium at the Kandalaksha Strict Nature Reserve (KAND), Russia	ru	Creative Commons Attribution (CC-BY) 4.0 License	https://laplandflora.ru/#7588
7589-KAND-512	KAND	512	PreservedSpecimen		Carex canescens L.	species	Cyperaceae	Carex	canescens		L.		RU	Murmansk Region	Кольский район	Дальние Зеленцы; оз. Промерное		69.12217	36.05793	WGS 84	300		2004-08-04	2004	8	4	Герасимов Д.М.	Кожин М.Н.	Vascular Plant Herbarium at the Kandalaksha Strict Nature Reserve (KAND), Russia	ru	Creative Commons Attribution (CC-BY) 4.0 License	https://laplandflora.ru/#7589
7590-KAND-513	KAND	513	PreservedSpecimen		Carex canescens L.	species	Cyperaceae	Carex	canescens		L.		RU	Murmansk Region	Кольский район	Дальние Зеленцы; оз. Промерное		69.12217	36.05793	WGS 84	300		2004-08-09	2004	8	9	Герасимов Д.М.	Кожин М.Н.	Vascular Plant Herbarium at the Kandalaksha Strict Nature Reserve (KAND), Russia	ru	Creative Commons Attribution (CC-BY) 4.0 License	https://laplandflora.ru/#7590
7591-KAND-514	KAND	514	PreservedSpecimen		Carex brunnescens (Pers.) Poir.	species	Cyperaceae	Carex	brunnescens		(Pers.) Poir.		RU	Murmansk Region	Кольский район	Дальние Зеленцы; оз. Промерное		69.12217	36.05793	WGS 84	300		2004-08-09	2004	8	9	Герасимов Д.М.	Кожин М.Н.	Vascular Plant Herbarium at the Kandalaksha Strict Nature Reserve (KAND), Russia	ru	Creative Commons Attribution (CC-BY) 4.0 License	https://laplandflora.ru/#7591
7592-KAND-515	KAND	515	PreservedSpecimen		Carex brunnescens (Pers.) Poir.	species	Cyperaceae	Carex	brunnescens		(Pers.) Poir.		RU	Murmansk Region	Кандалакшский район	Олений архипелаг; о. Олений	вороничник	67.09486	32.38686	WGS 84	2800		1979	1979			Воробьева Е.Г.	Кожин М.Н.	Vascular Plant Herbarium at the Kandalaksha Strict Nature Reserve (KAND), Russia	ru	Creative Commons Attribution (CC-BY) 4.0 License	https://laplandflora.ru/#7592
7593-KAND-516	KAND	516	PreservedSpecimen		Carex brunnescens (Pers.) Poir.	species	Cyperaceae	Carex	brunnescens		(Pers.) Poir.		RU	Murmansk Region	Кандалакшский район	Северный архипелаг; о. Докучеиха	на моховых подушках, сухо	66.96389	32.64453	WGS 84	400		1979-07-02	1979	7	2	Воробьева Е.Г.	Кожин М.Н.	Vascular Plant Herbarium at the Kandalaksha Strict Nature Reserve (KAND), Russia	ru	Creative Commons Attribution (CC-BY) 4.0 License	https://laplandflora.ru/#7593
7594-KAND-517	KAND	517	PreservedSpecimen		Euphrasia frigida Pugsley	species	Orobanchaceae	Euphrasia	frigida		Pugsley		RU	Murmansk Region	Кольский район	Дальние Зеленцы; восточный берег губы Ярнышной, у створа		69.10851	36.05816	WGS 84	100		2004-08-01	2004	8	1	Герасимов Д.М.	Герасимов Д.М.	Vascular Plant Herbarium at the Kandalaksha Strict Nature Reserve (KAND), Russia	ru	Creative Commons Attribution (CC-BY) 4.0 License	https://laplandflora.ru/#7594
7595-KAND-518	KAND	518	PreservedSpecimen		Matricaria discoidea DC.	species	Asteraceae	Matricaria	discoidea		DC.		RU	Murmansk Region	Кольский район	Дальние Зеленцы; свалка		69.12152	36.05337	WGS 84	300		2004-08-04	2004	8	4	Герасимов Д.М.	Кожин М.Н.	Vascular Plant Herbarium at the Kandalaksha Strict Nature Reserve (KAND), Russia	ru	Creative Commons Attribution (CC-BY) 4.0 License	https://laplandflora.ru/#7595
7596-KAND-519	KAND	519	PreservedSpecimen		Saxifraga oppositifolia L.	species	Saxifragaceae	Saxifraga	oppositifolia		L.		RU	Murmansk Region	Кольский район	Дальние Зеленцы; губа Подпахта		69.14673	35.92751	WGS 84	500		2004-08-01	2004	8	1	Герасимов Д.М.	Герасимов Д.М.	Vascular Plant Herbarium at the Kandalaksha Strict Nature Reserve (KAND), Russia	ru	Creative Commons Attribution (CC-BY) 4.0 License	https://laplandflora.ru/#7596
7597-KAND-520	KAND	520	PreservedSpecimen		Juncus ambiguus Guss.	species	Juncaceae	Juncus	ambiguus		Guss.		RU	Murmansk Region	Кольский район	Дальние Зеленцы; губа Дальнезеленецкая	у воды, за пределами литорали	69.1167	36.08485	WGS 84	1000		2004-08-03	2004	8	3	Герасимов Д.М.	Кожин М.Н.	Vascular Plant Herbarium at the Kandalaksha Strict Nature Reserve (KAND), Russia	ru	Creative Commons Attribution (CC-BY) 4.0 License	https://laplandflora.ru/#7597
7598-KAND-521	KAND	521	PreservedSpecimen		Silene acaulis (L.) Jacq.	species	Caryophyllaceae	Silene	acaulis		(L.) Jacq.		RU	Murmansk Region	Кольский район	Дальние Зеленцы; район оз. Промерное		69.12217	36.05793	WGS 84	300		2004-08-04	2004	8	4	Герасимов Д.М.	Герасимов Д.М.	Vascular Plant Herbarium at the Kandalaksha Strict Nature Reserve (KAND), Russia	ru	Creative Commons Attribution (CC-BY) 4.0 License	https://laplandflora.ru/#7598
7599-KAND-522	KAND	522	PreservedSpecimen		Cerastium alpinum L.	species	Caryophyllaceae	Cerastium	alpinum		L.		RU	Murmansk Region	Кольский район	Дальние Зеленцы; сарай за подстанцией		69.11997	36.05407	WGS 84	50		2004-08-04	2004	8	4	Герасимов Д.М.	Кожин М.Н.	Vascular Plant Herbarium at the Kandalaksha Strict Nature Reserve (KAND), Russia	ru	Creative Commons Attribution (CC-BY) 4.0 License	https://laplandflora.ru/#7599
7600-KAND-523	KAND	523	PreservedSpecimen		Rumex aquaticus L.	species	Polygonaceae	Rumex	aquaticus		L.		RU	Murmansk Region	Терский район	Порья губа; о. Малый Седловатый	у края скальной ванны	66.70147	33.68131	WGS 84	100		1971-07-20	1971	7	20	Царькова В.А.	Царькова В.А.	Vascular Plant Herbarium at the Kandalaksha Strict Nature Reserve (KAND), Russia	ru	Creative Commons Attribution (CC-BY) 4.0 License	https://laplandflora.ru/#7600
7601-KAND-524	KAND	524	PreservedSpecimen		Fallopia convolvulus (L.) ?.L?ve	species	Polygonaceae	Fallopia	convolvulus		(L.) ?.L?ve		RU	Murmansk Region	Кандалакшский район	Северный архипелаг; о. Ряжков, у кордона лесника	огород	67.00915	32.57413	WGS 84	250		1975-09-12	1975	9	12	Воробьева Е.Г.	Воробьева Е.Г.	Vascular Plant Herbarium at the Kandalaksha Strict Nature Reserve (KAND), Russia	ru	Creative Commons Attribution (CC-BY) 4.0 License	https://laplandflora.ru/#7601
7602-KAND-525	KAND	525	PreservedSpecimen		Fallopia convolvulus (L.) ?.L?ve	species	Polygonaceae	Fallopia	convolvulus		(L.) ?.L?ve		RU	Murmansk Region	Кандалакшский район	Северный архипелаг; о. Ряжков, у кордона лесника	огород	67.00915	32.57413	WGS 84	250		1975-09-12	1975	9	12	Воробьева Е.Г.	Воробьева Е.Г.	Vascular Plant Herbarium at the Kandalaksha Strict Nature Reserve (KAND), Russia	ru	Creative Commons Attribution (CC-BY) 4.0 License	https://laplandflora.ru/#7602
7603-KAND-526	KAND	526	PreservedSpecimen		Fallopia convolvulus (L.) ?.L?ve	species	Polygonaceae	Fallopia	convolvulus		(L.) ?.L?ve		RU	Murmansk Region	Кандалакшский район	Северный архипелаг; о. Ряжков, у кордона лесника	огород	67.00915	32.57413	WGS 84	250		1975-09-12	1975	9	12	Воробьева Е.Г.	Воробьева Е.Г.	Vascular Plant Herbarium at the Kandalaksha Strict Nature Reserve (KAND), Russia	ru	Creative Commons Attribution (CC-BY) 4.0 License	https://laplandflora.ru/#7603
7604-KAND-527	KAND	527	PreservedSpecimen		Eleocharis uniglumis (Link) Schult.	species	Cyperaceae	Eleocharis	uniglumis		(Link) Schult.		RU	Murmansk Region	Кандалакшский район	Лувеньгский архипелаг; о. Большой Куртяжный	болото	67.10967	32.63189	WGS 84	500		1983-08-20	1983	8	20	Лаврова В.Г.	Воробьева Е.Г.	Vascular Plant Herbarium at the Kandalaksha Strict Nature Reserve (KAND), Russia	ru	Creative Commons Attribution (CC-BY) 4.0 License	https://laplandflora.ru/#7604
7605-KAND-528	KAND	528	PreservedSpecimen		Eleocharis uniglumis (Link) Schult.	species	Cyperaceae	Eleocharis	uniglumis		(Link) Schult.		RU	Murmansk Region	Кандалакшский район	Северный архипелаг; о. Мелкая луда		67.04352	32.60407	WGS 84	50		2004-08-19	2004	8	19	Жерихина В.Н.	Кожин М.Н.	Vascular Plant Herbarium at the Kandalaksha Strict Nature Reserve (KAND), Russia	ru	Creative Commons Attribution (CC-BY) 4.0 License	https://laplandflora.ru/#7605
7606-KAND-529	KAND	529	PreservedSpecimen		Eleocharis uniglumis (Link) Schult.	species	Cyperaceae	Eleocharis	uniglumis		(Link) Schult.		RU	Murmansk Region	Кандалакшский район	Северный архипелаг; о. Горелая луда		67.06155	32.61184	WGS 84	50		2004-08-19	2004	8	19	Жерихина В.Н.	Кожин М.Н.	Vascular Plant Herbarium at the Kandalaksha Strict Nature Reserve (KAND), Russia	ru	Creative Commons Attribution (CC-BY) 4.0 License	https://laplandflora.ru/#7606
7607-KAND-530	KAND	530	PreservedSpecimen		Nymphaea candida J.Presl & C.Presl	species	Nymphaeaceae	Nymphaea	candida		J.Presl & C.Presl		RU	Murmansk Region	Кандалакшский район	о. Великий; оз. Большое Еремеевское, северный берег		66.5644	33.11212	WGS 84	250		2000-07-14	2000	7	14	Панарина Н.Г.	Кожин М.Н.	Vascular Plant Herbarium at the Kandalaksha Strict Nature Reserve (KAND), Russia	ru	Creative Commons Attribution (CC-BY) 4.0 License	https://laplandflora.ru/#7607
7608-KAND-531	KAND	531	PreservedSpecimen		Calamagrostis neglecta subsp. groenlandica (Schrank) Matuszk.	subspecies	Poaceae	Calamagrostis	neglecta	groenlandica	(Schrank) Matuszk.		RU	Murmansk Region	Кольский район	Дальние Зеленцы; у трубы, рядом с канавой, за школой		69.11577	36.06341	WGS 84	100		2004-08-09	2004	8	9	Герасимов Д.М.	Кожин М.Н.	Vascular Plant Herbarium at the Kandalaksha Strict Nature Reserve (KAND), Russia	ru	Creative Commons Attribution (CC-BY) 4.0 License	https://laplandflora.ru/#7608
7609-KAND-532	KAND	532	PreservedSpecimen		Calamagrostis neglecta subsp. groenlandica (Schrank) Matuszk.	subspecies	Poaceae	Calamagrostis	neglecta	groenlandica	(Schrank) Matuszk.		RU	Murmansk Region	Кольский район	Дальние Зеленцы; оз. Промерное	со стороны болота	69.12217	36.05793	WGS 84	300		2004-08-04	2004	8	4	Герасимов Д.М.	Кожин М.Н.	Vascular Plant Herbarium at the Kandalaksha Strict Nature Reserve (KAND), Russia	ru	Creative Commons Attribution (CC-BY) 4.0 License	https://laplandflora.ru/#7609
7610-KAND-533	KAND	533	PreservedSpecimen		Festuca ovina L.	species	Poaceae	Festuca	ovina		L.		RU	Murmansk Region	Кольский район	Дальние Зеленцы; у тропы		69.11591	36.06398	WGS 84	1000		2004-08-08	2004	8	8	Герасимов Д.М.	Кожин М.Н.	Vascular Plant Herbarium at the Kandalaksha Strict Nature Reserve (KAND), Russia	ru	Creative Commons Attribution (CC-BY) 4.0 License	https://laplandflora.ru/#7610
7611-KAND-534	KAND	534	PreservedSpecimen		Primula stricta Hornem.	species	Primulaceae	Primula	stricta		Hornem.		RU	Murmansk Region	Кольский район	Дальние Зеленцы		69.11591	36.06398	WGS 84	2000		2004-08-09	2004	8	9	Герасимов Д.М.	Кожин М.Н.	Vascular Plant Herbarium at the Kandalaksha Strict Nature Reserve (KAND), Russia	ru	Creative Commons Attribution (CC-BY) 4.0 License	https://laplandflora.ru/#7611
7612-KAND-535	KAND	535	PreservedSpecimen		Salix reticulata L.	species	Salicaceae	Salix	reticulata		L.		RU	Murmansk Region	Кольский район	Дальние Зеленцы		69.11591	36.06398	WGS 84	2000		2004-08-01	2004	8	1	Герасимов Д.М.	Кожин М.Н.	Vascular Plant Herbarium at the Kandalaksha Strict Nature Reserve (KAND), Russia	ru	Creative Commons Attribution (CC-BY) 4.0 License	https://laplandflora.ru/#7612
7613-KAND-536	KAND	536	PreservedSpecimen		Agrostis stolonifera L.	species	Poaceae	Agrostis	stolonifera		L.		RU	Murmansk Region	Кольский район	Дальние Зеленцы; Дальний пляж		69.10787	36.1027	WGS 84	200		2004-08-03	2004	8	3	Герасимов Д.М.	Кожин М.Н.	Vascular Plant Herbarium at the Kandalaksha Strict Nature Reserve (KAND), Russia	ru	Creative Commons Attribution (CC-BY) 4.0 License	https://laplandflora.ru/#7613
7614-KAND-537	KAND	537	PreservedSpecimen		Prunella vulgaris L.	species	Lamiaceae	Prunella	vulgaris		L.		RU	Murmansk Region	Кольский район	Дальние Зеленцы; у сарая за подстанцией		69.11997	36.05407	WGS 84	50		2004-08-09	2004	8	9	Герасимов Д.М.	Кожин М.Н.	Vascular Plant Herbarium at the Kandalaksha Strict Nature Reserve (KAND), Russia	ru	Creative Commons Attribution (CC-BY) 4.0 License	https://laplandflora.ru/#7614
7615-KAND-538	KAND	538	PreservedSpecimen		Potentilla intermedia L.	species	Rosaceae	Potentilla	intermedia		L.		RU	Murmansk Region	Кольский район	Дальние Зеленцы; у сарая за подстанцией		69.11997	36.05407	WGS 84	50		2004-08-09	2004	8	9	Герасимов Д.М.	Кожин М.Н.	Vascular Plant Herbarium at the Kandalaksha Strict Nature Reserve (KAND), Russia	ru	Creative Commons Attribution (CC-BY) 4.0 License	https://laplandflora.ru/#7615
7616-KAND-539	KAND	539	PreservedSpecimen		Plantago urvillei Opiz	species	Plantaginaceae	Plantago	urvillei		Opiz		RU	Murmansk Region	Кольский район	Дальние Зеленцы; Дальний пляж		69.10787	36.1027	WGS 84	200		2004-08-01	2004	8	1	Герасимов Д.М.	Кожин М.Н.	Vascular Plant Herbarium at the Kandalaksha Strict Nature Reserve (KAND), Russia	ru	Creative Commons Attribution (CC-BY) 4.0 License	https://laplandflora.ru/#7616
7617-KAND-540	KAND	540	PreservedSpecimen		Poa alpigena (Blytt) Lindm.	species	Poaceae	Poa	alpigena		(Blytt) Lindm.		RU	Murmansk Region	Ловозерский район	Семь островов; о. Харлов		68.81036	37.33671	WGS 84	1900		2004-06-25	2004	6	25	Герасимов Д.М.	Кожин М.Н.	Vascular Plant Herbarium at the Kandalaksha Strict Nature Reserve (KAND), Russia	ru	Creative Commons Attribution (CC-BY) 4.0 License	https://laplandflora.ru/#7617
7618-KAND-541	KAND	541	PreservedSpecimen		Agrostis L.	genus	Poaceae	Agrostis			L.		RU	Murmansk Region	Ловозерский район	Семь островов; о. Харлов, у кордона, у оз. Большого		68.8131	37.32529	WGS 84	170		2004-07-14	2004	7	14	Герасимов Д.М.		Vascular Plant Herbarium at the Kandalaksha Strict Nature Reserve (KAND), Russia	ru	Creative Commons Attribution (CC-BY) 4.0 License	https://laplandflora.ru/#7618
7619-KAND-542	KAND	542	PreservedSpecimen		Steris alpina (L.) ?ourkov?	species	Caryophyllaceae	Steris	alpina		(L.) ?ourkov?		RU	Murmansk Region	Ловозерский район	Семь островов; о. Харлов		68.81036	37.33671	WGS 84	1900		2004-07-02	2004	7	2	Герасимов Д.М.	Жерихина В.Н.	Vascular Plant Herbarium at the Kandalaksha Strict Nature Reserve (KAND), Russia	ru	Creative Commons Attribution (CC-BY) 4.0 License	https://laplandflora.ru/#7619
7620-KAND-543	KAND	543	PreservedSpecimen		Luzula wahlenbergii Rupr.	species	Juncaceae	Luzula	wahlenbergii		Rupr.		RU	Murmansk Region	Ловозерский район	Семь островов; о. Харлов		68.81036	37.33671	WGS 84	1900		2004-06-24	2004	6	24	Герасимов Д.М.	Кожин М.Н.	Vascular Plant Herbarium at the Kandalaksha Strict Nature Reserve (KAND), Russia	ru	Creative Commons Attribution (CC-BY) 4.0 License	https://laplandflora.ru/#7620
7621-KAND-544	KAND	544	PreservedSpecimen		Cerastium scandicum (Gartner) Kuzeneva	species	Caryophyllaceae	Cerastium	scandicum		(Gartner) Kuzeneva		RU	Murmansk Region	Ловозерский район	Семь островов; о. Харлов		68.81036	37.33671	WGS 84	1900		2004-07-14	2004	7	14	Герасимов Д.М.	Жерихина В.Н.	Vascular Plant Herbarium at the Kandalaksha Strict Nature Reserve (KAND), Russia	ru	Creative Commons Attribution (CC-BY) 4.0 License	https://laplandflora.ru/#7621
7622-KAND-545	KAND	545	PreservedSpecimen		Stellaria graminea L.	species	Caryophyllaceae	Stellaria	graminea		L.		RU	Murmansk Region	Ловозерский район	Семь островов; о. Харлов		68.81036	37.33671	WGS 84	1900		2004-08-02	2004	8	2	Герасимов Д.М.	Жерихина В.Н.	Vascular Plant Herbarium at the Kandalaksha Strict Nature Reserve (KAND), Russia	ru	Creative Commons Attribution (CC-BY) 4.0 License	https://laplandflora.ru/#7622
7623-KAND-546	KAND	546	PreservedSpecimen		Luzula frigida (Buchenau) Sam.	species	Juncaceae	Luzula	frigida		(Buchenau) Sam.		RU	Murmansk Region	Кольский район	Дальние Зеленцы; оз. Промерное		69.12217	36.05793	WGS 84	300		2004-08-01	2004	8	1	Герасимов Д.М.	Кожин М.Н.	Vascular Plant Herbarium at the Kandalaksha Strict Nature Reserve (KAND), Russia	ru	Creative Commons Attribution (CC-BY) 4.0 License	https://laplandflora.ru/#7623
7624-KAND-547	KAND	547	PreservedSpecimen		Bistorta vivipara (L.) Delarbre	species	Polygonaceae	Bistorta	vivipara		(L.) Delarbre		RU	Murmansk Region	Кольский район	Дальние Зеленцы; оз. Промерное		69.12217	36.05793	WGS 84	300		2004-08-01	2004	8	1	Герасимов Д.М.	Кожин М.Н.	Vascular Plant Herbarium at the Kandalaksha Strict Nature Reserve (KAND), Russia	ru	Creative Commons Attribution (CC-BY) 4.0 License	https://laplandflora.ru/#7624
7625-KAND-548	KAND	548	PreservedSpecimen		Elytrigia repens (L.) Nevski	species	Poaceae	Elytrigia	repens		(L.) Nevski		RU	Murmansk Region	Кольский район	Дальние Зеленцы; у здания института		69.12087	36.06151	WGS 84	50		2004-08-04	2004	8	4	Герасимов Д.М.	Кожин М.Н.	Vascular Plant Herbarium at the Kandalaksha Strict Nature Reserve (KAND), Russia	ru	Creative Commons Attribution (CC-BY) 4.0 License	https://laplandflora.ru/#7625
7626-KAND-549	KAND	549	PreservedSpecimen		Coeloglossum viride (L.) Hartm.	species	Orchidaceae	Coeloglossum	viride		(L.) Hartm.		RU	Murmansk Region	Кольский район	Дальние Зеленцы; оз. Промерное		69.12217	36.05793	WGS 84	300		2004-08-01	2004	8	1	Герасимов Д.М.	Кожин М.Н.	Vascular Plant Herbarium at the Kandalaksha Strict Nature Reserve (KAND), Russia	ru	Creative Commons Attribution (CC-BY) 4.0 License	https://laplandflora.ru/#7626
7627-KAND-550	KAND	550	PreservedSpecimen		Coeloglossum viride (L.) Hartm.	species	Orchidaceae	Coeloglossum	viride		(L.) Hartm.		RU	Murmansk Region	Ловозерский район	Семь островов; о. Харлов		68.81036	37.33671	WGS 84	1900		2004-07-01	2004	7	1	Герасимов Д.М.	Кожин М.Н.	Vascular Plant Herbarium at the Kandalaksha Strict Nature Reserve (KAND), Russia	ru	Creative Commons Attribution (CC-BY) 4.0 License	https://laplandflora.ru/#7627
7628-KAND-551	KAND	551	PreservedSpecimen		Lathyrus pratensis L.	species	Fabaceae	Lathyrus	pratensis		L.		RU	Murmansk Region	Ловозерский район	Семь островов; о. Харлов		68.81036	37.33671	WGS 84	1900		2004-06-30	2004	6	30	Герасимов Д.М.	Кожин М.Н.	Vascular Plant Herbarium at the Kandalaksha Strict Nature Reserve (KAND), Russia	ru	Creative Commons Attribution (CC-BY) 4.0 License	https://laplandflora.ru/#7628
7629-KAND-552	KAND	552	PreservedSpecimen		Trifolium repens L.	species	Fabaceae	Trifolium	repens		L.		RU	Murmansk Region	Ловозерский район	Семь островов; о. Харлов		68.81036	37.33671	WGS 84	1900		2004-07-16	2004	7	16	Герасимов Д.М.	Кожин М.Н.	Vascular Plant Herbarium at the Kandalaksha Strict Nature Reserve (KAND), Russia	ru	Creative Commons Attribution (CC-BY) 4.0 License	https://laplandflora.ru/#7629
7630-KAND-553	KAND	553	PreservedSpecimen		Trifolium L.	genus	Fabaceae	Trifolium			L.		RU	Murmansk Region	Ловозерский район	Семь островов; о. Харлов		68.81036	37.33671	WGS 84	1900		2004-07-16	2004	7	16	Герасимов Д.М.		Vascular Plant Herbarium at the Kandalaksha Strict Nature Reserve (KAND), Russia	ru	Creative Commons Attribution (CC-BY) 4.0 License	https://laplandflora.ru/#7630
7631-KAND-554	KAND	554	PreservedSpecimen		Salix glauca L.	species	Salicaceae	Salix	glauca		L.		RU	Murmansk Region	Кандалакшский район	Северный архипелаг; о. Богомолиха Малая		67.07136	32.5123	WGS 84	50		2004-08-25	2004	8	25	Жерихина В.Н.	Кожин М.Н.	Vascular Plant Herbarium at the Kandalaksha Strict Nature Reserve (KAND), Russia	ru	Creative Commons Attribution (CC-BY) 4.0 License	https://laplandflora.ru/#7631
7632-KAND-555	KAND	555	PreservedSpecimen		Salix phylicifolia L.	species	Salicaceae	Salix	phylicifolia		L.		RU	Murmansk Region	Кандалакшский район	Северный архипелаг; о. Богомолиха Малая		67.07136	32.5123	WGS 84	50		2004-08-25	2004	8	25	Жерихина В.Н.	Жерихина В.Н.	Vascular Plant Herbarium at the Kandalaksha Strict Nature Reserve (KAND), Russia	ru	Creative Commons Attribution (CC-BY) 4.0 License	https://laplandflora.ru/#7632
7633-KAND-556	KAND	556	PreservedSpecimen		Salix phylicifolia L.	species	Salicaceae	Salix	phylicifolia		L.		RU	Murmansk Region	Кандалакшский район	Олений архипелаг; о. Олений, Коровья губа	болото	67.09865	32.37408	WGS 84	500		1979-07-19	1979	7	19	Воробьева Е.Г.	Кожин М.Н.	Vascular Plant Herbarium at the Kandalaksha Strict Nature Reserve (KAND), Russia	ru	Creative Commons Attribution (CC-BY) 4.0 License	https://laplandflora.ru/#7633
7634-KAND-557	KAND	557	PreservedSpecimen		Salix myrsinifolia Salisb.	species	Salicaceae	Salix	myrsinifolia		Salisb.		RU	Murmansk Region	Кандалакшский район	Северный архипелаг; о. Лодейный, на возвышении посреди болота оз. Питьевого к оз. Островному		67.04596	32.57375	WGS 84	100		1976-07-24	1976	7	24	Воробьева Е.Г.	Воробьева Е.Г.	Vascular Plant Herbarium at the Kandalaksha Strict Nature Reserve (KAND), Russia	ru	Creative Commons Attribution (CC-BY) 4.0 License	https://laplandflora.ru/#7634
7635-KAND-558	KAND	558	PreservedSpecimen		Salix hastata L.	species	Salicaceae	Salix	hastata		L.		RU	Murmansk Region	Кандалакшский район	Олений архипелаг; о. Олений	граница леса и луга	67.09486	32.38686	WGS 84	2800		1981-08-12	1981	8	12	Воробьева Е.Г.	Воробьева Е.Г.	Vascular Plant Herbarium at the Kandalaksha Strict Nature Reserve (KAND), Russia	ru	Creative Commons Attribution (CC-BY) 4.0 License	https://laplandflora.ru/#7635
7636-KAND-559	KAND	559	PreservedSpecimen		Salix lapponum L.	species	Salicaceae	Salix	lapponum		L.		RU	Murmansk Region	Кандалакшский район	Олений архипелаг; о. Олений	суходольный луг	67.09486	32.38686	WGS 84	2800		1981	1981			Диулина Л.А.	Кожин М.Н.	Vascular Plant Herbarium at the Kandalaksha Strict Nature Reserve (KAND), Russia	ru	Creative Commons Attribution (CC-BY) 4.0 License	https://laplandflora.ru/#7636
7637-KAND-560	KAND	560	PreservedSpecimen		Salix phylicifolia L.	species	Salicaceae	Salix	phylicifolia		L.		RU	Murmansk Region	Кандалакшский район	Северный архипелаг; о. Лодейный, на возвышении посреди болота оз. Питьевого к оз. Островному		67.04596	32.57375	WGS 84	100		1976-07-24	1976	7	24	Воробьева Е.Г.	Кожин М.Н.	Vascular Plant Herbarium at the Kandalaksha Strict Nature Reserve (KAND), Russia	ru	Creative Commons Attribution (CC-BY) 4.0 License	https://laplandflora.ru/#7637
7638-KAND-561	KAND	561	PreservedSpecimen		Salix phylicifolia L.	species	Salicaceae	Salix	phylicifolia		L.		RU	Murmansk Region	Кандалакшский район	Олений архипелаг; о. Олений	опушка леса	67.09486	32.38686	WGS 84	2800		1981-07-24	1981	7	24	Воробьева Е.Г.	Кожин М.Н.	Vascular Plant Herbarium at the Kandalaksha Strict Nature Reserve (KAND), Russia	ru	Creative Commons Attribution (CC-BY) 4.0 License	https://laplandflora.ru/#7638
7639-KAND-562	KAND	562	PreservedSpecimen		Salix myrsinifolia Salisb.	species	Salicaceae	Salix	myrsinifolia		Salisb.		RU	Murmansk Region	Кандалакшский район	Олений архипелаг; о. Олений, у ручья из Больших озер	болото	67.08089	32.41269	WGS 84	100		1979-07-27	1979	7	27	Воробьева Е.Г.	Воробьева Е.Г.	Vascular Plant Herbarium at the Kandalaksha Strict Nature Reserve (KAND), Russia	ru	Creative Commons Attribution (CC-BY) 4.0 License	https://laplandflora.ru/#7639
7640-KAND-563	KAND	563	PreservedSpecimen		Salix lapponum L.	species	Salicaceae	Salix	lapponum		L.		RU	Murmansk Region	Кандалакшский район	Олений архипелаг; о. Олений	суходольный луг	67.09486	32.38686	WGS 84	2800		1981-08-10	1981	8	10	Диулина Л.А.	Кожин М.Н.	Vascular Plant Herbarium at the Kandalaksha Strict Nature Reserve (KAND), Russia	ru	Creative Commons Attribution (CC-BY) 4.0 License	https://laplandflora.ru/#7640
7641-KAND-564	KAND	564	PreservedSpecimen		Salix glauca L.	species	Salicaceae	Salix	glauca		L.		RU	Murmansk Region	Кандалакшский район	Олений архипелаг; о. Олений, восточный берег	около приморского луга	67.09486	32.38686	WGS 84	2800		1981-08-06	1981	8	6	Воробьева Е.Г.	Кожин М.Н.	Vascular Plant Herbarium at the Kandalaksha Strict Nature Reserve (KAND), Russia	ru	Creative Commons Attribution (CC-BY) 4.0 License	https://laplandflora.ru/#7641
7642-KAND-565	KAND	565	PreservedSpecimen		Salix lapponum L.	species	Salicaceae	Salix	lapponum		L.		RU	Murmansk Region	Кандалакшский район	Олений архипелаг; о. Олений	суходольный луг	67.09486	32.38686	WGS 84	2800		1981-08-10	1981	8	10	Диулина Л.А.	Кожин М.Н.	Vascular Plant Herbarium at the Kandalaksha Strict Nature Reserve (KAND), Russia	ru	Creative Commons Attribution (CC-BY) 4.0 License	https://laplandflora.ru/#7642
7643-KAND-566	KAND	566	PreservedSpecimen		Salix phylicifolia L.	species	Salicaceae	Salix	phylicifolia		L.		RU	Murmansk Region	Кандалакшский район	Олений архипелаг; о. Олений, по болоту от Малой губы в Коровью губу		67.103	32.37641	WGS 84	500		1987-07-16	1987	7	16	Воробьева Е.Г.	Кожин М.Н.	Vascular Plant Herbarium at the Kandalaksha Strict Nature Reserve (KAND), Russia	ru	Creative Commons Attribution (CC-BY) 4.0 License	https://laplandflora.ru/#7643
7644-KAND-567	KAND	567	PreservedSpecimen		Salix glauca L.	species	Salicaceae	Salix	glauca		L.	Salix glauca var. stipulata Flod. in Lindm.	RU	Murmansk Region	Кандалакшский район	Олений архипелаг; о. Олений, напротив Кандалакши		67.10731	32.38671	WGS 84	500		1981-08-24	1981	8	24	Воробьева Е.Г.	Кожин М.Н.	Vascular Plant Herbarium at the Kandalaksha Strict Nature Reserve (KAND), Russia	ru	Creative Commons Attribution (CC-BY) 4.0 License	https://laplandflora.ru/#7644
7645-KAND-568	KAND	568	PreservedSpecimen		Primula veris L.	species	Primulaceae	Primula	veris		L.		RU	Murmansk Region	Кольский район	Дальние Зеленцы; у гаража за подстанцией		69.11997	36.05407	WGS 84	50		2004-08-09	2004	8	9	Герасимов Д.М.	Кожин М.Н.	Vascular Plant Herbarium at the Kandalaksha Strict Nature Reserve (KAND), Russia	ru	Creative Commons Attribution (CC-BY) 4.0 License	https://laplandflora.ru/#7645
7646-KAND-569	KAND	569	PreservedSpecimen		Sorbus aucuparia L.	species	Rosaceae	Sorbus	aucuparia		L.		RU	Murmansk Region	Кольский район	Дальние Зеленцы; губа Ярнышная		69.10414	36.06201	WGS 84	2000		2004-08-09	2004	8	9	Герасимов Д.М.		Vascular Plant Herbarium at the Kandalaksha Strict Nature Reserve (KAND), Russia	ru	Creative Commons Attribution (CC-BY) 4.0 License	https://laplandflora.ru/#7646
7647-KAND-570	KAND	570	PreservedSpecimen		Sparganium natans L.	species	Typhaceae	Sparganium	natans		L.		RU	Murmansk Region	Кандалакшский район	Олений архипелаг; о. Олений, кв. 111, оз. 4	в воде, на глубине 10 см	67.09604	32.38575	WGS 84	1000		1983-08-06	1983	8	6	Хренова Н.Г.	Кожин М.Н.	Vascular Plant Herbarium at the Kandalaksha Strict Nature Reserve (KAND), Russia	ru	Creative Commons Attribution (CC-BY) 4.0 License	https://laplandflora.ru/#7647
7648-KAND-571	KAND	571	PreservedSpecimen		Carex nigra (L.) Reichard	species	Cyperaceae	Carex	nigra		(L.) Reichard		RU	Murmansk Region	Кандалакшский район	Северный архипелаг; о. Богомолиха Малая		67.07136	32.5123	WGS 84	50		2004-09-01	2004	9	1	Жерихина В.Н.	Алексеев Ю.Е.	Vascular Plant Herbarium at the Kandalaksha Strict Nature Reserve (KAND), Russia	ru	Creative Commons Attribution (CC-BY) 4.0 License	https://laplandflora.ru/#7648
7649-KAND-572	KAND	572	PreservedSpecimen		Carex nigra (L.) Reichard	species	Cyperaceae	Carex	nigra		(L.) Reichard		RU	Murmansk Region	Кандалакшский район	Олений архипелаг; о. Олений, северо-запад	болото	67.10229	32.35957	WGS 84	1500		1981-07-27	1981	7	27	Воробьева Е.Г.	Воробьева Е.Г.	Vascular Plant Herbarium at the Kandalaksha Strict Nature Reserve (KAND), Russia	ru	Creative Commons Attribution (CC-BY) 4.0 License	https://laplandflora.ru/#7649
7650-KAND-573	KAND	573	PreservedSpecimen		Carex cespitosa L.	species	Cyperaceae	Carex	cespitosa		L.		RU	Murmansk Region	Кандалакшский район	Олений архипелаг; ?		67.09875	32.39425	WGS 84	5000		1981	1981			Воробьева Е.Г.	Кожин М.Н.	Vascular Plant Herbarium at the Kandalaksha Strict Nature Reserve (KAND), Russia	ru	Creative Commons Attribution (CC-BY) 4.0 License	https://laplandflora.ru/#7650
7651-KAND-574	KAND	574	PreservedSpecimen		Calamagrostis purpurea subsp. phragmitoides (Hartm.) Tzvelev	subspecies	Poaceae	Calamagrostis	purpurea	phragmitoides	(Hartm.) Tzvelev		RU	Murmansk Region	Кольский район	Дальние Зеленцы; двор института, перед гаражами		69.12079	36.06166	WGS 84	50		2004-08-09	2004	8	9	Герасимов Д.М.	Кожин М.Н.	Vascular Plant Herbarium at the Kandalaksha Strict Nature Reserve (KAND), Russia	ru	Creative Commons Attribution (CC-BY) 4.0 License	https://laplandflora.ru/#7651
7652-KAND-575	KAND	575	PreservedSpecimen		Juncus filiformis L.	species	Juncaceae	Juncus	filiformis		L.		RU	Murmansk Region	Кольский район	Дальние Зеленцы; оз. Промерное		69.12217	36.05793	WGS 84	300		2004-08-04	2004	8	4	Герасимов Д.М.	Кожин М.Н.	Vascular Plant Herbarium at the Kandalaksha Strict Nature Reserve (KAND), Russia	ru	Creative Commons Attribution (CC-BY) 4.0 License	https://laplandflora.ru/#7652
7653-KAND-576	KAND	576	PreservedSpecimen		Juncus trifidus L.	species	Juncaceae	Juncus	trifidus		L.		RU	Murmansk Region	Кольский район	Дальние Зеленцы; оз. Промерное		69.12217	36.05793	WGS 84	300		2004-08-04	2004	8	4	Герасимов Д.М.	Герасимов Д.М.	Vascular Plant Herbarium at the Kandalaksha Strict Nature Reserve (KAND), Russia	ru	Creative Commons Attribution (CC-BY) 4.0 License	https://laplandflora.ru/#7653
7654-KAND-577	KAND	577	PreservedSpecimen		Festuca ovina L.	species	Poaceae	Festuca	ovina		L.		RU	Murmansk Region	Кольский район	Дальние Зеленцы; оз. Промерное		69.12217	36.05793	WGS 84	300		2004-08-04	2004	8	4	Герасимов Д.М.	Кожин М.Н.	Vascular Plant Herbarium at the Kandalaksha Strict Nature Reserve (KAND), Russia	ru	Creative Commons Attribution (CC-BY) 4.0 License	https://laplandflora.ru/#7654
7655-KAND-578	KAND	578	PreservedSpecimen		Calamagrostis neglecta subsp. groenlandica (Schrank) Matuszk.	subspecies	Poaceae	Calamagrostis	neglecta	groenlandica	(Schrank) Matuszk.		RU	Murmansk Region	Кольский район	Дальние Зеленцы; оз. Промерное, со стороны института		69.12085	36.06066	WGS 84	200		2004-08-09	2004	8	9	Герасимов Д.М.	Кожин М.Н.	Vascular Plant Herbarium at the Kandalaksha Strict Nature Reserve (KAND), Russia	ru	Creative Commons Attribution (CC-BY) 4.0 License	https://laplandflora.ru/#7655
7656-KAND-579	KAND	579	PreservedSpecimen		Avenella flexuosa (L.) Drejer	species	Poaceae	Avenella	flexuosa		(L.) Drejer		RU	Murmansk Region	Кольский район	Дальние Зеленцы; оз. Промерное, со стороны института		69.12085	36.06066	WGS 84	200		2004-08-09	2004	8	9	Герасимов Д.М.	Кожин М.Н.	Vascular Plant Herbarium at the Kandalaksha Strict Nature Reserve (KAND), Russia	ru	Creative Commons Attribution (CC-BY) 4.0 License	https://laplandflora.ru/#7656
7657-KAND-580	KAND	580	PreservedSpecimen		Luzula frigida (Buchenau) Sam.	species	Juncaceae	Luzula	frigida		(Buchenau) Sam.		RU	Murmansk Region	Кольский район	Дальние Зеленцы; оз. Промерное		69.12217	36.05793	WGS 84	300		2004-08-04	2004	8	4	Герасимов Д.М.	Кожин М.Н.	Vascular Plant Herbarium at the Kandalaksha Strict Nature Reserve (KAND), Russia	ru	Creative Commons Attribution (CC-BY) 4.0 License	https://laplandflora.ru/#7657
7658-KAND-581	KAND	581	PreservedSpecimen		Anthoxanthum alpinum ?.L?ve & D.L?ve	species	Poaceae	Anthoxanthum	alpinum		?.L?ve & D.L?ve		RU	Murmansk Region	Кольский район	Дальние Зеленцы; оз. Промерное		69.12217	36.05793	WGS 84	300		2004-08-04	2004	8	4	Герасимов Д.М.	Кожин М.Н.	Vascular Plant Herbarium at the Kandalaksha Strict Nature Reserve (KAND), Russia	ru	Creative Commons Attribution (CC-BY) 4.0 License	https://laplandflora.ru/#7658
7659-KAND-582	KAND	582	PreservedSpecimen		Juncus filiformis L.	species	Juncaceae	Juncus	filiformis		L.		RU	Murmansk Region	Кольский район	Дальние Зеленцы; оз. Промерное		69.12217	36.05793	WGS 84	300		2004-08-04	2004	8	4	Герасимов Д.М.	Кожин М.Н.	Vascular Plant Herbarium at the Kandalaksha Strict Nature Reserve (KAND), Russia	ru	Creative Commons Attribution (CC-BY) 4.0 License	https://laplandflora.ru/#7659
7660-KAND-583	KAND	583	PreservedSpecimen		Carex rariflora (Wahlenb.) Sm.	species	Cyperaceae	Carex	rariflora		(Wahlenb.) Sm.		RU	Murmansk Region	Кольский район	Дальние Зеленцы; оз. Промерное		69.12217	36.05793	WGS 84	300		2004-08-04	2004	8	4	Герасимов Д.М.	Кожин М.Н.	Vascular Plant Herbarium at the Kandalaksha Strict Nature Reserve (KAND), Russia	ru	Creative Commons Attribution (CC-BY) 4.0 License	https://laplandflora.ru/#7660
7661-KAND-584	KAND	584	PreservedSpecimen		Juncus articulatus L.	species	Juncaceae	Juncus	articulatus		L.		RU	Murmansk Region	Кольский район	Дальние Зеленцы; оз. Промерное		69.12217	36.05793	WGS 84	300		2004-08-04	2004	8	4	Герасимов Д.М.	Кожин М.Н.	Vascular Plant Herbarium at the Kandalaksha Strict Nature Reserve (KAND), Russia	ru	Creative Commons Attribution (CC-BY) 4.0 License	https://laplandflora.ru/#7661
7662-KAND-585	KAND	585	PreservedSpecimen		Hieracium L.	genus	Asteraceae	Hieracium			L.		RU	Murmansk Region	Терский район	Турий мыс; руч. Макунский, в 300 м от устья	сырой луг	66.55159	34.56507	WGS 84	50		2004-08-09	2004	8	9	Кожин М.Н.	Кожин М.Н.	Vascular Plant Herbarium at the Kandalaksha Strict Nature Reserve (KAND), Russia	ru	Creative Commons Attribution (CC-BY) 4.0 License	https://laplandflora.ru/#7662
7663-KAND-586	KAND	586	PreservedSpecimen		Allium schoenoprasum L.	species	Amaryllidaceae	Allium	schoenoprasum		L.		RU	Murmansk Region	Терский район	Турий мыс; временный водоток 1, низовья близ эстуария	переувлажненный лужок	66.54903	34.56384	WGS 84	50		2004-08-09	2004	8	9	Кожин М.Н.	Кожин М.Н.	Vascular Plant Herbarium at the Kandalaksha Strict Nature Reserve (KAND), Russia	ru	Creative Commons Attribution (CC-BY) 4.0 License	https://laplandflora.ru/#7663
7664-KAND-587	KAND	587	PreservedSpecimen		Saussurea alpina (L.) DC.	species	Asteraceae	Saussurea	alpina		(L.) DC.		RU	Murmansk Region	Терский район	Турий мыс; руч. Макунский, в 300 м от устья	сырой луг	66.55159	34.56507	WGS 84	50		2004-08-09	2004	8	9	Кожин М.Н.	Кожин М.Н.	Vascular Plant Herbarium at the Kandalaksha Strict Nature Reserve (KAND), Russia	ru	Creative Commons Attribution (CC-BY) 4.0 License	https://laplandflora.ru/#7664
7665-KAND-588	KAND	588	PreservedSpecimen		Carex pauciflora Lightf.	species	Cyperaceae	Carex	pauciflora		Lightf.		RU	Murmansk Region	Кандалакшский район	Олений архипелаг; о. Овечий, южная часть	болото	67.09218	32.46528	WGS 84	300		1982-07-29	1982	7	29	Хренова Н.Г.	Воробьева Е.Г.	Vascular Plant Herbarium at the Kandalaksha Strict Nature Reserve (KAND), Russia	ru	Creative Commons Attribution (CC-BY) 4.0 License	https://laplandflora.ru/#7665
7666-KAND-589	KAND	589	PreservedSpecimen		Carex rariflora (Wahlenb.) Sm.	species	Cyperaceae	Carex	rariflora		(Wahlenb.) Sm.		RU	Murmansk Region	Кандалакшский район	Олений архипелаг; о. Крестовый, северная часть	скалы	67.11748	32.35356	WGS 84	300		1982-08-07	1982	8	7	Хренова Н.Г.	Воробьева Е.Г.	Vascular Plant Herbarium at the Kandalaksha Strict Nature Reserve (KAND), Russia	ru	Creative Commons Attribution (CC-BY) 4.0 License	https://laplandflora.ru/#7666
7667-KAND-590	KAND	590	PreservedSpecimen		Carex pauciflora Lightf.	species	Cyperaceae	Carex	pauciflora		Lightf.		RU	Murmansk Region	Кандалакшский район	Вачев архипелаг; о. Кивреиха	скальные ванны	66.7421	32.99892	WGS 84	600		1983-07-27	1983	7	27	Воробьева Е.Г.	Воробьева Е.Г.	Vascular Plant Herbarium at the Kandalaksha Strict Nature Reserve (KAND), Russia	ru	Creative Commons Attribution (CC-BY) 4.0 License	https://laplandflora.ru/#7667
7668-KAND-591	KAND	591	PreservedSpecimen		Carex rariflora (Wahlenb.) Sm.	species	Cyperaceae	Carex	rariflora		(Wahlenb.) Sm.		RU	Murmansk Region	Кандалакшский район	Лувеньгский архипелаг; о. Бережной Власов	на берегу озера	67.08424	32.68901	WGS 84	1100		1983-07-26	1983	7	26	Пименова	Кожин М.Н.	Vascular Plant Herbarium at the Kandalaksha Strict Nature Reserve (KAND), Russia	ru	Creative Commons Attribution (CC-BY) 4.0 License	https://laplandflora.ru/#7668
7669-KAND-592	KAND	592	PreservedSpecimen		Carex pauciflora Lightf.	species	Cyperaceae	Carex	pauciflora		Lightf.		RU	Murmansk Region	Кандалакшский район	Лувеньгский архипелаг; о. Бережной Власов	на болоте	67.08424	32.68901	WGS 84	1100		1983-07-25	1983	7	25	Пименова	Кожин М.Н.	Vascular Plant Herbarium at the Kandalaksha Strict Nature Reserve (KAND), Russia	ru	Creative Commons Attribution (CC-BY) 4.0 License	https://laplandflora.ru/#7669
7670-KAND-593	KAND	593	PreservedSpecimen		Carex pauciflora Lightf.	species	Cyperaceae	Carex	pauciflora		Lightf.		RU	Murmansk Region	Кандалакшский район	Лувеньгский архипелаг; о. Бережной Власов	на болоте	67.08424	32.68901	WGS 84	1100		1983-07-26	1983	7	26	Пименова	Кожин М.Н.	Vascular Plant Herbarium at the Kandalaksha Strict Nature Reserve (KAND), Russia	ru	Creative Commons Attribution (CC-BY) 4.0 License	https://laplandflora.ru/#7670
7671-KAND-594	KAND	594	PreservedSpecimen		Carex rariflora (Wahlenb.) Sm.	species	Cyperaceae	Carex	rariflora		(Wahlenb.) Sm.		RU	Murmansk Region	Кандалакшский район	Лувеньгский архипелаг; о. Бережной Власов	приморский луг	67.08424	32.68901	WGS 84	1100		1983-07-19	1983	7	19	Бубнова М. | Лаврова В.	Кожин М.Н.	Vascular Plant Herbarium at the Kandalaksha Strict Nature Reserve (KAND), Russia	ru	Creative Commons Attribution (CC-BY) 4.0 License	https://laplandflora.ru/#7671
7672-KAND-595	KAND	595	PreservedSpecimen		Carex rariflora (Wahlenb.) Sm.	species	Cyperaceae	Carex	rariflora		(Wahlenb.) Sm.		RU	Murmansk Region	Кандалакшский район	Лувеньгский архипелаг; остров 1		67.11042	32.62942	WGS 84	5000		1976-07-15	1976	7	15	аноним	Кожин М.Н.	Vascular Plant Herbarium at the Kandalaksha Strict Nature Reserve (KAND), Russia	ru	Creative Commons Attribution (CC-BY) 4.0 License	https://laplandflora.ru/#7672
7673-KAND-596	KAND	596	PreservedSpecimen		Carex rariflora (Wahlenb.) Sm.	species	Cyperaceae	Carex	rariflora		(Wahlenb.) Sm.		RU	Murmansk Region	Кандалакшский район	Северный архипелаг; о. Ряжков	осоковое болото	67.0173	32.55675	WGS 84	1700		1962-07-19	1962	7	19	Кирсанова	Кирсанова	Vascular Plant Herbarium at the Kandalaksha Strict Nature Reserve (KAND), Russia	ru	Creative Commons Attribution (CC-BY) 4.0 License	https://laplandflora.ru/#7673
7674-KAND-597	KAND	597	PreservedSpecimen		Carex rariflora (Wahlenb.) Sm.	species	Cyperaceae	Carex	rariflora		(Wahlenb.) Sm.		RU	Murmansk Region	Кандалакшский район	Северный архипелаг; о. Седловатая луда	кочкарная тундра	66.94032	32.65998	WGS 84	170		1976-07-14	1976	7	14	аноним	Кожин М.Н.	Vascular Plant Herbarium at the Kandalaksha Strict Nature Reserve (KAND), Russia	ru	Creative Commons Attribution (CC-BY) 4.0 License	https://laplandflora.ru/#7674
7675-KAND-598	KAND	598	PreservedSpecimen		Carex globularis L.	species	Cyperaceae	Carex	globularis		L.		RU	Murmansk Region	Кандалакшский район	Олений архипелаг; о. Олений, оз. Нижнее Большое, юго-западная часть, описание №2	у воды	67.0812	32.40236	WGS 84	350		1986-08-12	1986	8	12	Хренова Н.Г.	Кожин М.Н.	Vascular Plant Herbarium at the Kandalaksha Strict Nature Reserve (KAND), Russia	ru	Creative Commons Attribution (CC-BY) 4.0 License	https://laplandflora.ru/#7675
7676-KAND-599	KAND	599	PreservedSpecimen		Carex limosa L.	species	Cyperaceae	Carex	limosa		L.		RU	Murmansk Region	Кандалакшский район	Северный архипелаг; о. Лодейный, оз. Питьевое	луг у сплавины	67.04388	32.57588	WGS 84	200		1985-07-30	1985	7	30	Хренова Н.Г.	Кожин М.Н.	Vascular Plant Herbarium at the Kandalaksha Strict Nature Reserve (KAND), Russia	ru	Creative Commons Attribution (CC-BY) 4.0 License	https://laplandflora.ru/#7676
7677-KAND-600	KAND	600	PreservedSpecimen		Carex pauciflora Lightf.	species	Cyperaceae	Carex	pauciflora		Lightf.		RU	Murmansk Region	Кандалакшский район	Северный архипелаг; о. Лодейный, оз. Питьевое	луг у сплавины	67.04388	32.57588	WGS 84	200		1985-07-30	1985	7	30	Хренова Н.Г.	Кожин М.Н.	Vascular Plant Herbarium at the Kandalaksha Strict Nature Reserve (KAND), Russia	ru	Creative Commons Attribution (CC-BY) 4.0 License	https://laplandflora.ru/#7677
7678-KAND-601	KAND	601	PreservedSpecimen		Carex globularis L.	species	Cyperaceae	Carex	globularis		L.		RU	Murmansk Region	Кандалакшский район	Олений архипелаг; о. Олений, оз. Нижнее Большое		67.0812	32.40236	WGS 84	350		1986-08-13	1986	8	13	Гондаренко С.А.	Кожин М.Н.	Vascular Plant Herbarium at the Kandalaksha Strict Nature Reserve (KAND), Russia	ru	Creative Commons Attribution (CC-BY) 4.0 License	https://laplandflora.ru/#7678
7679-KAND-602	KAND	602	PreservedSpecimen		Carex rariflora (Wahlenb.) Sm.	species	Cyperaceae	Carex	rariflora		(Wahlenb.) Sm.		RU	Murmansk Region	Кандалакшский район	Северный архипелаг; о. Лодейный, оз. Питьевое, юго-восточная часть		67.04394	32.57938	WGS 84	100		1987-07-05	1987	7	5	Хренова Н.Г.	Хренова Н.Г.	Vascular Plant Herbarium at the Kandalaksha Strict Nature Reserve (KAND), Russia	ru	Creative Commons Attribution (CC-BY) 4.0 License	https://laplandflora.ru/#7679
7680-KAND-603	KAND	603	PreservedSpecimen		Carex lasiocarpa L.f.	species	Cyperaceae	Carex	lasiocarpa		L.f.		RU	Murmansk Region	Кандалакшский район	Олений архипелаг; о. Олений, оз. Верхнее Большое, северная часть		67.0881	32.39362	WGS 84	150		1986-08-05	1986	8	5	Хренова Н.Г.	Хренова Н.Г.	Vascular Plant Herbarium at the Kandalaksha Strict Nature Reserve (KAND), Russia	ru	Creative Commons Attribution (CC-BY) 4.0 License	https://laplandflora.ru/#7680
7681-KAND-604	KAND	604	PreservedSpecimen		Carex pauciflora Lightf.	species	Cyperaceae	Carex	pauciflora		Lightf.		RU	Murmansk Region	Терский район	Порья губа; о. Озерчанка	скалы	66.67724	33.88622	WGS 84	500		1971-07-15	1971	7	15	Царькова В.А.	Воробьева Е.Г.	Vascular Plant Herbarium at the Kandalaksha Strict Nature Reserve (KAND), Russia	ru	Creative Commons Attribution (CC-BY) 4.0 License	https://laplandflora.ru/#7681
7682-KAND-605	KAND	605	PreservedSpecimen		Carex rariflora (Wahlenb.) Sm.	species	Cyperaceae	Carex	rariflora		(Wahlenb.) Sm.		RU	Murmansk Region	Кандалакшский район	Олений архипелаг; о. Олений, оз. Лагерное, северо-восточная часть		67.09421	32.41571	WGS 84	150		1987-07-18	1987	7	18	Хренова Н.Г.	Хренова Н.Г.	Vascular Plant Herbarium at the Kandalaksha Strict Nature Reserve (KAND), Russia	ru	Creative Commons Attribution (CC-BY) 4.0 License	https://laplandflora.ru/#7682
7683-KAND-606	KAND	606	PreservedSpecimen		Carex rariflora (Wahlenb.) Sm.	species	Cyperaceae	Carex	rariflora		(Wahlenb.) Sm.		RU	Murmansk Region	Кандалакшский район	Олений архипелаг; о. Олений, оз. Лагерное, северо-восточная часть		67.09421	32.41571	WGS 84	150		1987-07-18	1987	7	18	Хренова Н.Г.	Хренова Н.Г.	Vascular Plant Herbarium at the Kandalaksha Strict Nature Reserve (KAND), Russia	ru	Creative Commons Attribution (CC-BY) 4.0 License	https://laplandflora.ru/#7683
7684-KAND-607	KAND	607	PreservedSpecimen		Carex chordorrhiza L.f.	species	Cyperaceae	Carex	chordorrhiza		L.f.		RU	Murmansk Region	Кандалакшский район	Олений архипелаг; о. Олений, оз. Лагерное, юго-восточная часть		67.09421	32.41571	WGS 84	150		1987-07-18	1987	7	18	Хренова Н.Г.	Хренова Н.Г.	Vascular Plant Herbarium at the Kandalaksha Strict Nature Reserve (KAND), Russia	ru	Creative Commons Attribution (CC-BY) 4.0 License	https://laplandflora.ru/#7684
7685-KAND-608	KAND	608	PreservedSpecimen		Carex lasiocarpa L.f.	species	Cyperaceae	Carex	lasiocarpa		L.f.		RU	Murmansk Region	Кандалакшский район	Олений архипелаг; о. Олений, оз. Полевое, описание 12		67.0812	32.40236	WGS 84	350		1987-07-15	1987	7	15	Хренова Н.Г.	Хренова Н.Г.	Vascular Plant Herbarium at the Kandalaksha Strict Nature Reserve (KAND), Russia	ru	Creative Commons Attribution (CC-BY) 4.0 License	https://laplandflora.ru/#7685
7686-KAND-609	KAND	609	PreservedSpecimen		Carex pauciflora Lightf.	species	Cyperaceae	Carex	pauciflora		Lightf.		RU	Murmansk Region	Кандалакшский район	Северный архипелаг; о. Ряжков, Южная губа	сосняк голубичник, окраина осоко-сфагнового болота	67.00984	32.56972	WGS 84	600		1963-08-01	1963	8	1	Бреслина И.П.	Бреслина И.П.	Vascular Plant Herbarium at the Kandalaksha Strict Nature Reserve (KAND), Russia	ru	Creative Commons Attribution (CC-BY) 4.0 License	https://laplandflora.ru/#7686
7687-KAND-610	KAND	610	PreservedSpecimen		Carex limosa L.	species	Cyperaceae	Carex	limosa		L.		RU	Murmansk Region	Кандалакшский район	Олений архипелаг; о. Олений, оз. Верхнее Большое, юго-восток		67.085	32.39974	WGS 84	150		1986-08-07	1986	8	7	Хренова Н.Г.	Кожин М.Н.	Vascular Plant Herbarium at the Kandalaksha Strict Nature Reserve (KAND), Russia	ru	Creative Commons Attribution (CC-BY) 4.0 License	https://laplandflora.ru/#7687
7688-KAND-611	KAND	611	PreservedSpecimen		Carex chordorrhiza L.f.	species	Cyperaceae	Carex	chordorrhiza		L.f.		RU	Murmansk Region	Кандалакшский район	Олений архипелаг; о. Олений, оз. Верхнее Большое, северо-восток		67.0881	32.39362	WGS 84	150		1986-08-08	1986	8	8	Хренова Н.Г.	Кожин М.Н.	Vascular Plant Herbarium at the Kandalaksha Strict Nature Reserve (KAND), Russia	ru	Creative Commons Attribution (CC-BY) 4.0 License	https://laplandflora.ru/#7688
7689-KAND-612	KAND	612	PreservedSpecimen		Carex dioica L.	species	Cyperaceae	Carex	dioica		L.		RU	Murmansk Region	Кандалакшский район	Олений архипелаг; о. Олений, оз. Верхнее Большое, северо-запад, описание №57		67.0881	32.39362	WGS 84	150		1986-08-08	1986	8	8	Хренова Н.Г.	Хренова Н.Г.	Vascular Plant Herbarium at the Kandalaksha Strict Nature Reserve (KAND), Russia	ru	Creative Commons Attribution (CC-BY) 4.0 License	https://laplandflora.ru/#7689
7690-KAND-613	KAND	613	PreservedSpecimen		Carex flava L.	species	Cyperaceae	Carex	flava		L.		RU	Murmansk Region	Кандалакшский район	Олений архипелаг; о. Олений, оз. Верхнее Большое, юго-западная часть, описание №13	у воды	67.085	32.39974	WGS 84	150		1986-08-06	1986	8	6	Хренова Н.Г.	Хренова Н.Г.	Vascular Plant Herbarium at the Kandalaksha Strict Nature Reserve (KAND), Russia	ru	Creative Commons Attribution (CC-BY) 4.0 License	https://laplandflora.ru/#7690
7691-KAND-614	KAND	614	PreservedSpecimen		Carex flava L.	species	Cyperaceae	Carex	flava		L.		RU	Murmansk Region	Кандалакшский район	Олений архипелаг; о. Олений, оз. Верхнее Большое, юг, Описание №14	в воде	67.085	32.39974	WGS 84	150		1986-08-06	1986	8	6	Хренова Н.Г.	Кожин М.Н.	Vascular Plant Herbarium at the Kandalaksha Strict Nature Reserve (KAND), Russia	ru	Creative Commons Attribution (CC-BY) 4.0 License	https://laplandflora.ru/#7691
7692-KAND-615	KAND	615	PreservedSpecimen		Carex flava L.	species	Cyperaceae	Carex	flava		L.		RU	Murmansk Region	Кандалакшский район	Ковдский полуостров; кв. 128	елово-березовый разнотравно-осоковый приручейный лес вдоль ручья у воды	66.66727	33.13561	WGS 84	700		1979-07-09	1979	7	9	Георгиевский А.Б.	Егорова Т.В.	Vascular Plant Herbarium at the Kandalaksha Strict Nature Reserve (KAND), Russia	ru	Creative Commons Attribution (CC-BY) 4.0 License	https://laplandflora.ru/#7692
7693-KAND-616	KAND	616	PreservedSpecimen		Carex serotina M?rat	species	Cyperaceae	Carex	serotina		M?rat		RU	Murmansk Region	Кандалакшский район	Ковдский полуостров; кв. 145	вдоль скальной ванны на приморской скале	66.61795	33.29844	WGS 84	1500		1980-07-14	1980	7	14	Георгиевский А.Б.	Егорова Т.В.	Vascular Plant Herbarium at the Kandalaksha Strict Nature Reserve (KAND), Russia	ru	Creative Commons Attribution (CC-BY) 4.0 License	https://laplandflora.ru/#7693
7694-KAND-617	KAND	617	PreservedSpecimen		Carex rariflora (Wahlenb.) Sm.	species	Cyperaceae	Carex	rariflora		(Wahlenb.) Sm.		RU	Murmansk Region	Кандалакшский район	Северный архипелаг; о. Докучеиха	скальная ванна, сыро	66.96389	32.64453	WGS 84	400		1979-07-02	1979	7	2	аноним	Кожин М.Н.	Vascular Plant Herbarium at the Kandalaksha Strict Nature Reserve (KAND), Russia	ru	Creative Commons Attribution (CC-BY) 4.0 License	https://laplandflora.ru/#7694
7695-KAND-618	KAND	618	PreservedSpecimen		Carex pauciflora Lightf.	species	Cyperaceae	Carex	pauciflora		Lightf.		RU	Murmansk Region	Кандалакшский район	Олений архипелаг; о. Еловый	болото	67.0918	32.49606	WGS 84	250		1979	1979			аноним	Кожин М.Н.	Vascular Plant Herbarium at the Kandalaksha Strict Nature Reserve (KAND), Russia	ru	Creative Commons Attribution (CC-BY) 4.0 License	https://laplandflora.ru/#7695
7696-KAND-619	KAND	619	PreservedSpecimen		Carex rariflora (Wahlenb.) Sm.	species	Cyperaceae	Carex	rariflora		(Wahlenb.) Sm.		RU	Murmansk Region	Кандалакшский район	Ковдский полуостров; кв. 128	луговина злаково-разнотравная в устье ручья, втекающего в г подтокалье, рассеяно	66.66727	33.13561	WGS 84	700		1979-07-03	1979	7	3	Георгиевская Л.С.	Георгиевский А.Б.	Vascular Plant Herbarium at the Kandalaksha Strict Nature Reserve (KAND), Russia	ru	Creative Commons Attribution (CC-BY) 4.0 License	https://laplandflora.ru/#7696
7697-KAND-620	KAND	620	PreservedSpecimen		Carex rariflora (Wahlenb.) Sm.	species	Cyperaceae	Carex	rariflora		(Wahlenb.) Sm.		RU	Murmansk Region	Кандалакшский район	Олений архипелаг; о. Олений, Тетерья губа	опушка леса	67.10636	32.36084	WGS 84	250		1981-07-24	1981	7	24	Воробьева Е.Г.	Воробьева Е.Г.	Vascular Plant Herbarium at the Kandalaksha Strict Nature Reserve (KAND), Russia	ru	Creative Commons Attribution (CC-BY) 4.0 License	https://laplandflora.ru/#7697
7698-KAND-621	KAND	621	PreservedSpecimen		Carex rariflora (Wahlenb.) Sm.	species	Cyperaceae	Carex	rariflora		(Wahlenb.) Sm.		RU	Murmansk Region	Кандалакшский район	Олений архипелаг; о. Олений, болото у озера в кв. 112		67.09383	32.41113	WGS 84	100		1981	1981			Новожилова С.А.	Воробьева Е.Г.	Vascular Plant Herbarium at the Kandalaksha Strict Nature Reserve (KAND), Russia	ru	Creative Commons Attribution (CC-BY) 4.0 License	https://laplandflora.ru/#7698
7699-KAND-622	KAND	622	PreservedSpecimen		Carex rariflora (Wahlenb.) Sm.	species	Cyperaceae	Carex	rariflora		(Wahlenb.) Sm.		RU	Murmansk Region	Кандалакшский район	Олений архипелаг; о. Олений, в 200 м от мыса	на болотце	67.09486	32.38686	WGS 84	2800		1981-07-27	1981	7	27	Диулина Л.А.	Кожин М.Н.	Vascular Plant Herbarium at the Kandalaksha Strict Nature Reserve (KAND), Russia	ru	Creative Commons Attribution (CC-BY) 4.0 License	https://laplandflora.ru/#7699
7700-KAND-623	KAND	623	PreservedSpecimen		Carex rariflora (Wahlenb.) Sm.	species	Cyperaceae	Carex	rariflora		(Wahlenb.) Sm.		RU	Murmansk Region	Кандалакшский район	Северный архипелаг; о. Ряжков	кочка среди зеленомошного ковра небольшой ручеек протекающий по граниту	67.0173	32.55675	WGS 84	1700		1963-06-02	1963	6	2	Бреслина И.П.	Бреслина И.П.	Vascular Plant Herbarium at the Kandalaksha Strict Nature Reserve (KAND), Russia	ru	Creative Commons Attribution (CC-BY) 4.0 License	https://laplandflora.ru/#7700
7701-KAND-624	KAND	624	PreservedSpecimen		Carex rariflora (Wahlenb.) Sm.	species	Cyperaceae	Carex	rariflora		(Wahlenb.) Sm.		RU	Murmansk Region	Кандалакшский район	Олений архипелаг; о. Олений, Тетерья губа	опушка леса	67.10636	32.36084	WGS 84	250		1981-07-24	1981	7	24	Воробьева Е.Г.	Воробьева Е.Г.	Vascular Plant Herbarium at the Kandalaksha Strict Nature Reserve (KAND), Russia	ru	Creative Commons Attribution (CC-BY) 4.0 License	https://laplandflora.ru/#7701
7702-KAND-625	KAND	625	PreservedSpecimen		Carex pauciflora Lightf.	species	Cyperaceae	Carex	pauciflora		Lightf.		RU	Murmansk Region	Кольский район	Дальние Зеленцы; кут губы Ярнышной, устье ярнышного ручья, левый берег, пойма, около моста. Место нарушенное и поздно сошел снег, Точка 2	нарушенная кустарниково-злаковая-разнотравная лужайка	69.08476	36.05212	WGS 84	200		1999-07-14	1999	7	14	Виталь А.Д.	Соколов Д.Д.	Vascular Plant Herbarium at the Kandalaksha Strict Nature Reserve (KAND), Russia	ru	Creative Commons Attribution (CC-BY) 4.0 License	https://laplandflora.ru/#7702
7703-KAND-626	KAND	626	PreservedSpecimen		Carex rariflora (Wahlenb.) Sm.	species	Cyperaceae	Carex	rariflora		(Wahlenb.) Sm.		RU	Murmansk Region	Кандалакшский район	Северный архипелаг; о. Лодейный, оз. Бабье море, северо-запад 1-го залива		67.04487	32.58607	WGS 84	300		1985-07-30	1985	7	30	Хренова Н.Г.	Хренова Н.Г.	Vascular Plant Herbarium at the Kandalaksha Strict Nature Reserve (KAND), Russia	ru	Creative Commons Attribution (CC-BY) 4.0 License	https://laplandflora.ru/#7703
7704-KAND-627	KAND	627	PreservedSpecimen		Carex rariflora (Wahlenb.) Sm.	species	Cyperaceae	Carex	rariflora		(Wahlenb.) Sm.		RU	Murmansk Region	Кандалакшский район	Олений архипелаг; о. Олений, у ручья из Больших озер	болото	67.08089	32.41269	WGS 84	100		1979-07-27	1979	7	27	Воробьева Е.Г.	Кожин М.Н.	Vascular Plant Herbarium at the Kandalaksha Strict Nature Reserve (KAND), Russia	ru	Creative Commons Attribution (CC-BY) 4.0 License	https://laplandflora.ru/#7704
7705-KAND-628	KAND	628	PreservedSpecimen		Carex rariflora (Wahlenb.) Sm.	species	Cyperaceae	Carex	rariflora		(Wahlenb.) Sm.		RU	Murmansk Region	Кандалакшский район	о. Великий; кв. 89	в пресной ванне на скалах	66.52623	33.46724	WGS 84	500		1963-06-26	1963	6	26	Богданова Н.Е. | Вехов В.Н.	Богданова Н.Е. | Вехов В.Н.	Vascular Plant Herbarium at the Kandalaksha Strict Nature Reserve (KAND), Russia	ru	Creative Commons Attribution (CC-BY) 4.0 License	https://laplandflora.ru/#7705
7706-KAND-629	KAND	629	PreservedSpecimen		Carex pauciflora Lightf.	species	Cyperaceae	Carex	pauciflora		Lightf.		RU	Murmansk Region	Кандалакшский район	Северный архипелаг; о. Первая Афанаска	болотце, ближе в углублении	67.05462	32.5624	WGS 84	50		1976-08-14	1976	8	14	Большакова Л.	Соколов Д.Д.	Vascular Plant Herbarium at the Kandalaksha Strict Nature Reserve (KAND), Russia	ru	Creative Commons Attribution (CC-BY) 4.0 License	https://laplandflora.ru/#7706
7707-KAND-630	KAND	630	PreservedSpecimen		Carex rariflora (Wahlenb.) Sm.	species	Cyperaceae	Carex	rariflora		(Wahlenb.) Sm.		RU	Murmansk Region	Кандалакшский район	Ковдский полуостров; кв. 145	по заболоченным западинам на приморских скалах	66.61795	33.29844	WGS 84	1500		1978-07-16	1978	7	16	Георгиевский А.Б.	Георгиевский А.Б.	Vascular Plant Herbarium at the Kandalaksha Strict Nature Reserve (KAND), Russia	ru	Creative Commons Attribution (CC-BY) 4.0 License	https://laplandflora.ru/#7707
7708-KAND-631	KAND	631	PreservedSpecimen		Carex juncella (Fr.) T.M.Fries	species	Cyperaceae	Carex	juncella		(Fr.) T.M.Fries		RU	Murmansk Region	Терский район	Порья губа; о. Большой Ягодный	на осоковом болотце по кочкам	66.78409	33.66861	WGS 84	850		1981-07-09	1981	7	9	Георгиевский А.Б.	Егорова Т.В.	Vascular Plant Herbarium at the Kandalaksha Strict Nature Reserve (KAND), Russia	ru	Creative Commons Attribution (CC-BY) 4.0 License	https://laplandflora.ru/#7708
7709-KAND-632	KAND	632	PreservedSpecimen		Carex cespitosa L.	species	Cyperaceae	Carex	cespitosa		L.		RU	Murmansk Region	Терский район	Порья губа; о. Большой Ягодный, юго-западная часть	березняк разнотравно-злаковый, рассеяно	66.7816	33.67133	WGS 84	500		1981-07-06	1981	7	6	Георгиевский А.Б.	Егорова Т.В.	Vascular Plant Herbarium at the Kandalaksha Strict Nature Reserve (KAND), Russia	ru	Creative Commons Attribution (CC-BY) 4.0 License	https://laplandflora.ru/#7709
7710-KAND-633	KAND	633	PreservedSpecimen		Carex livida (Wahlenb.) Willd.	species	Cyperaceae	Carex	livida		(Wahlenb.) Willd.		RU	Murmansk Region	Кандалакшский район	Ковдский полуостров; кв. 145	болото осоково-сфагновое, по кочкам	66.61795	33.29844	WGS 84	1500		1981-07-03	1981	7	3	Георгиевский А.Б.	Егорова Т.В.	Vascular Plant Herbarium at the Kandalaksha Strict Nature Reserve (KAND), Russia	ru	Creative Commons Attribution (CC-BY) 4.0 License	https://laplandflora.ru/#7710
7711-KAND-634	KAND	634	PreservedSpecimen		Carex cespitosa L.	species	Cyperaceae	Carex	cespitosa		L.		RU	Murmansk Region	Кандалакшский район	Ковдский полуостров; кв. 138	приморский луг	66.63927	33.2642	WGS 84	500		1978-07-02	1978	7	2	Георгиевский А.Б.	Егорова Т.В.	Vascular Plant Herbarium at the Kandalaksha Strict Nature Reserve (KAND), Russia	ru	Creative Commons Attribution (CC-BY) 4.0 License	https://laplandflora.ru/#7711
7712-KAND-635	KAND	635	PreservedSpecimen		Carex vaginata Tausch	species	Cyperaceae	Carex	vaginata		Tausch		RU	Murmansk Region	Кандалакшский район	Ковдский полуостров; кв. 139	болото осоково-сфагновое с редкой сосной	66.63697	33.29716	WGS 84	500		1978-06-26	1978	6	26	Георгиевский А.Б.	Егорова Т.В.	Vascular Plant Herbarium at the Kandalaksha Strict Nature Reserve (KAND), Russia	ru	Creative Commons Attribution (CC-BY) 4.0 License	https://laplandflora.ru/#7712
7713-KAND-636	KAND	636	PreservedSpecimen		Carex vaginata Tausch	species	Cyperaceae	Carex	vaginata		Tausch		RU	Murmansk Region	Кандалакшский район	Ковдский полуостров; кв. 127 и 128	болото тростниково-осоковое приозерное по кочкам	66.66444	33.12668	WGS 84	1000		1978-06-24	1978	6	24	Георгиевский А.Б.	Егорова Т.В.	Vascular Plant Herbarium at the Kandalaksha Strict Nature Reserve (KAND), Russia	ru	Creative Commons Attribution (CC-BY) 4.0 License	https://laplandflora.ru/#7713
7714-KAND-637	KAND	637	PreservedSpecimen		Carex rariflora (Wahlenb.) Sm.	species	Cyperaceae	Carex	rariflora		(Wahlenb.) Sm.		RU	Republic of Karelia	Лоухский район	Кемь-Лудский архипелаг; о. Коржничиха	осоково-морошковый вороничник	66.43179	33.79767	WGS 84	350		1978-07-03	1978	7	3	Бреслина И.П.	Бреслина И.П.	Vascular Plant Herbarium at the Kandalaksha Strict Nature Reserve (KAND), Russia	ru	Creative Commons Attribution (CC-BY) 4.0 License	https://laplandflora.ru/#7714
7715-KAND-638	KAND	638	PreservedSpecimen		Carex lasiocarpa L.f.	species	Cyperaceae	Carex	lasiocarpa		L.f.		RU	Murmansk Region	Терский район	Порья губа; Педунов мыс, берег Дальнего озера	болотистый берег	66.73638	33.55441	WGS 84	500		1982-07-22	1982	7	22	Бреслина И.П.	Бреслина И.П.	Vascular Plant Herbarium at the Kandalaksha Strict Nature Reserve (KAND), Russia	ru	Creative Commons Attribution (CC-BY) 4.0 License	https://laplandflora.ru/#7715
7716-KAND-639	KAND	639	PreservedSpecimen		Carex canescens L.	species	Cyperaceae	Carex	canescens		L.		RU	Murmansk Region	Терский район	Порья губа; Педунов мыс	сосняк лишайниковый на скалах, на лишайниковой подушке	66.7179	33.60538	WGS 84	500		1982-07-18	1982	7	18	Бреслина И.П.	Алексеев Ю.Е.	Vascular Plant Herbarium at the Kandalaksha Strict Nature Reserve (KAND), Russia	ru	Creative Commons Attribution (CC-BY) 4.0 License	https://laplandflora.ru/#7716
7717-KAND-640	KAND	640	PreservedSpecimen		Carex dioica L.	species	Cyperaceae	Carex	dioica		L.		RU	Murmansk Region	Терский район	Порья губа; Педунов мыс, болотная система Питьевого озера	окраина сфагнового болота	66.7179	33.60538	WGS 84	500		1984-06-28	1984	6	28	Бреслина И.П.	Бреслина И.П.	Vascular Plant Herbarium at the Kandalaksha Strict Nature Reserve (KAND), Russia	ru	Creative Commons Attribution (CC-BY) 4.0 License	https://laplandflora.ru/#7717
7718-KAND-641	KAND	641	PreservedSpecimen		Carex loliacea L.	species	Cyperaceae	Carex	loliacea		L.		RU	Murmansk Region	Терский район	Порья губа; Шушпаний мыс, берег Травяного ручья	запосли крупнотравья	66.803	33.65426	WGS 84	500		1984-06-30	1984	6	30	Бреслина И.П.	Алексеев Ю.Е.	Vascular Plant Herbarium at the Kandalaksha Strict Nature Reserve (KAND), Russia	ru	Creative Commons Attribution (CC-BY) 4.0 License	https://laplandflora.ru/#7718
7719-KAND-642	KAND	642	PreservedSpecimen		Carex lasiocarpa L.f.	species	Cyperaceae	Carex	lasiocarpa		L.f.		RU	Murmansk Region	Терский район	Порья губа; Педунов мыс, система Питьевого озера	узкая болотистая полоса	66.73638	33.55441	WGS 84	500		1984-06-28	1984	6	28	Бреслина И.П.	Бреслина И.П.	Vascular Plant Herbarium at the Kandalaksha Strict Nature Reserve (KAND), Russia	ru	Creative Commons Attribution (CC-BY) 4.0 License	https://laplandflora.ru/#7719
7720-KAND-643	KAND	643	PreservedSpecimen		Carex capillaris L.	species	Cyperaceae	Carex	capillaris		L.		RU	Republic of Karelia	Лоухский район	Кемь-Лудский архипелаг; о. Асафьев	неприморские скалы, берег скальной ванны	66.42386	33.83876	WGS 84	900		1978-07-15	1978	7	15	Бреслина И.П.	Бреслина И.П.	Vascular Plant Herbarium at the Kandalaksha Strict Nature Reserve (KAND), Russia	ru	Creative Commons Attribution (CC-BY) 4.0 License	https://laplandflora.ru/#7720
7721-KAND-644	KAND	644	PreservedSpecimen		Carex capillaris L.	species	Cyperaceae	Carex	capillaris		L.		RU	Murmansk Region	Терский район	Порья губа; Педунов мыс, у кордона	приморские скалы	66.71154	33.62895	WGS 84	50		1982-07-19	1982	7	19	Бреслина И.П.	Бреслина И.П.	Vascular Plant Herbarium at the Kandalaksha Strict Nature Reserve (KAND), Russia	ru	Creative Commons Attribution (CC-BY) 4.0 License	https://laplandflora.ru/#7721
7722-KAND-645	KAND	645	PreservedSpecimen		Carex capillaris L.	species	Cyperaceae	Carex	capillaris		L.		RU	Republic of Karelia	Лоухский район	Карельский берег; о. Воротиха	берег озерка, мохово-разнотравная группировка	66.4077	33.76915	WGS 84	100		1987-07-07	1987	7	7	Бреслина И.П.	Бреслина И.П.	Vascular Plant Herbarium at the Kandalaksha Strict Nature Reserve (KAND), Russia	ru	Creative Commons Attribution (CC-BY) 4.0 License	https://laplandflora.ru/#7722
7723-KAND-646	KAND	646	PreservedSpecimen		Carex brunnescens (Pers.) Poir.	species	Cyperaceae	Carex	brunnescens		(Pers.) Poir.		RU	Murmansk Region	Терский район	Порья губа; о. Горелый, западный берег	прибрежные скалы, в лишайниковой подушке	66.75834	33.77094	WGS 84	700		1984-07-27	1984	7	27	Бреслина И.П.	Алексеев Ю.Е.	Vascular Plant Herbarium at the Kandalaksha Strict Nature Reserve (KAND), Russia	ru	Creative Commons Attribution (CC-BY) 4.0 License	https://laplandflora.ru/#7723
7724-KAND-647	KAND	647	PreservedSpecimen		Carex juncella (Fr.) T.M.Fries	species	Cyperaceae	Carex	juncella		(Fr.) T.M.Fries		RU	Murmansk Region	Терский район	Порья губа; Педунов мыс	мочажинное болото системы питьевого озера, берег мочажинки	66.7179	33.60538	WGS 84	500		1984-06-28	1984	6	28	Бреслина И.П.	Алексеев Ю.Е.	Vascular Plant Herbarium at the Kandalaksha Strict Nature Reserve (KAND), Russia	ru	Creative Commons Attribution (CC-BY) 4.0 License	https://laplandflora.ru/#7724
7725-KAND-648	KAND	648	PreservedSpecimen		Carex chordorrhiza L.f.	species	Cyperaceae	Carex	chordorrhiza		L.f.		RU	Murmansk Region	Терский район	Порья губа; Каюков мыс, южная оконечность	пересыхающая лужа в вороничнике, в воде	66.69528	33.87625	WGS 84	200		1984-07-26	1984	7	26	Бреслина И.П.	Новиков В.С.	Vascular Plant Herbarium at the Kandalaksha Strict Nature Reserve (KAND), Russia	ru	Creative Commons Attribution (CC-BY) 4.0 License	https://laplandflora.ru/#7725
7726-KAND-649	KAND	649	PreservedSpecimen		Carex norvegica Retz.	species	Cyperaceae	Carex	norvegica		Retz.		RU	Murmansk Region	Терский район	Порья губа; Педунов мыс, восточный берег	прибрежные, но не приморские скалы	66.7179	33.60538	WGS 84	500		1984-06-28	1984	6	28	Бреслина И.П.	Бреслина И.П.	Vascular Plant Herbarium at the Kandalaksha Strict Nature Reserve (KAND), Russia	ru	Creative Commons Attribution (CC-BY) 4.0 License	https://laplandflora.ru/#7726
7727-KAND-650	KAND	650	PreservedSpecimen		Carex juncella (Fr.) T.M.Fries	species	Cyperaceae	Carex	juncella		(Fr.) T.M.Fries		RU	Murmansk Region	Терский район	Порья губа; р. Порья, нижнее течение	кочка на островке	66.82396	33.54042	WGS 84	500		1978-07-29	1978	7	29	Бреслина И.П.	Бреслина И.П.	Vascular Plant Herbarium at the Kandalaksha Strict Nature Reserve (KAND), Russia	ru	Creative Commons Attribution (CC-BY) 4.0 License	https://laplandflora.ru/#7727
7728-KAND-651	KAND	651	PreservedSpecimen		Carex chordorrhiza L.f.	species	Cyperaceae	Carex	chordorrhiza		L.f.		RU	Murmansk Region	Терский район	Порья губа; Педунов мыс, болотная система Питьевого озера	узкая сфагновая полоса переходжного болота, по которой протекает болотный ручей	66.7179	33.60538	WGS 84	500		1984-06-28	1984	6	28	Бреслина И.П.	Бреслина И.П.	Vascular Plant Herbarium at the Kandalaksha Strict Nature Reserve (KAND), Russia	ru	Creative Commons Attribution (CC-BY) 4.0 License	https://laplandflora.ru/#7728
7729-KAND-652	KAND	652	PreservedSpecimen		Carex pauciflora Lightf.	species	Cyperaceae	Carex	pauciflora		Lightf.		RU	Murmansk Region	Кандалакшский район	Средние луды; о. Большая Средняя луда	скальная ванна, заполненная водой	66.60078	33.68427	WGS 84	150		1977-08-12	1977	8	12	Бреслина И.П.	Бреслина И.П.	Vascular Plant Herbarium at the Kandalaksha Strict Nature Reserve (KAND), Russia	ru	Creative Commons Attribution (CC-BY) 4.0 License	https://laplandflora.ru/#7729
7730-KAND-653	KAND	653	PreservedSpecimen		Carex rariflora (Wahlenb.) Sm.	species	Cyperaceae	Carex	rariflora		(Wahlenb.) Sm.		RU	Murmansk Region	Кандалакшский район	Средние луды; о. Большая Средняя луда	микроболотце	66.60078	33.68427	WGS 84	150		1977-08-12	1977	8	12	Бреслина И.П.	Бреслина И.П.	Vascular Plant Herbarium at the Kandalaksha Strict Nature Reserve (KAND), Russia	ru	Creative Commons Attribution (CC-BY) 4.0 License	https://laplandflora.ru/#7730
7731-KAND-654	KAND	654	PreservedSpecimen		Carex acuta L.	species	Cyperaceae	Carex	acuta		L.		RU	Murmansk Region	Терский район	Порья губа; Педунов мыс, Чаячья губа, кут губы, берег Питьевой протоки	приморская часть заболоченного берега	66.71151	33.62547	WGS 84	50		1984-07-24	1984	7	24	Бреслина И.П.	Алексеев Ю.Е.	Vascular Plant Herbarium at the Kandalaksha Strict Nature Reserve (KAND), Russia	ru	Creative Commons Attribution (CC-BY) 4.0 License	https://laplandflora.ru/#7731
7732-KAND-655	KAND	655	PreservedSpecimen		Carex subspathacea Wormsk.	species	Cyperaceae	Carex	subspathacea		Wormsk.		RU	Murmansk Region	Ловозерский район	Семиостровское материковое побережье; в 0,5 км к востоку от пос. Харловка	приморский луг	68.78192	37.33215	WGS 84	300		1966-07-29	1966	7	29	Бреслина И.П.	Бреслина И.П.	Vascular Plant Herbarium at the Kandalaksha Strict Nature Reserve (KAND), Russia	ru	Creative Commons Attribution (CC-BY) 4.0 License	https://laplandflora.ru/#7732
7733-KAND-656	KAND	656	PreservedSpecimen		Carex adelostoma V.I.Krecz.	species	Cyperaceae	Carex	adelostoma		V.I.Krecz.		RU	Murmansk Region	Ловозерский район	Семиостровское материковое побережье; губа Плеханова	тундровая луговина	68.72131	37.53955	WGS 84	500		1966-08-17	1966	8	17	Бреслина И.П.	Егорова Т.В.	Vascular Plant Herbarium at the Kandalaksha Strict Nature Reserve (KAND), Russia	ru	Creative Commons Attribution (CC-BY) 4.0 License	https://laplandflora.ru/#7733
7734-KAND-657	KAND	657	PreservedSpecimen		Carex bigelowii Torr. ex Schwein.	species	Cyperaceae	Carex	bigelowii		Torr. ex Schwein.		RU	Murmansk Region	Ловозерский район	Семиостровское материковое побережье; губа Воятка, западный берег	мохово-кустарничковая тундра	68.70305	37.57094	WGS 84	500		1966-08-19	1966	8	19	Бреслина И.П.	Егорова Т.В.	Vascular Plant Herbarium at the Kandalaksha Strict Nature Reserve (KAND), Russia	ru	Creative Commons Attribution (CC-BY) 4.0 License	https://laplandflora.ru/#7734
7735-KAND-658	KAND	658	PreservedSpecimen		Carex globularis L.	species	Cyperaceae	Carex	globularis		L.		RU	Murmansk Region	Кандалакшский район	Северный архипелаг; о. Ряшков, гряда Летчика	сосняк беломошник, на скалах	67.00846	32.56076	WGS 84	150		1966-06-19	1966	6	19	Бреслина И.П.	Егорова Т.В.	Vascular Plant Herbarium at the Kandalaksha Strict Nature Reserve (KAND), Russia	ru	Creative Commons Attribution (CC-BY) 4.0 License	https://laplandflora.ru/#7735
7736-KAND-659	KAND	659	PreservedSpecimen		Carex capillaris L.	species	Cyperaceae	Carex	capillaris		L.		RU	Murmansk Region	Ловозерский район	Семиостровское материковое побережье; губа Воятка, западный берег	мохово-кустарничковая тундра	68.70305	37.57094	WGS 84	500		1966-08-19	1966	8	19	Бреслина И.П.	Егорова Т.В.	Vascular Plant Herbarium at the Kandalaksha Strict Nature Reserve (KAND), Russia	ru	Creative Commons Attribution (CC-BY) 4.0 License	https://laplandflora.ru/#7736
7737-KAND-660	KAND	660	PreservedSpecimen	133	Carex pauciflora Lightf.	species	Cyperaceae	Carex	pauciflora		Lightf.		RU	Murmansk Region	Терский район	Порья губа; о. Долгий	скальные ванны	66.77182	33.68603	WGS 84	500		1977-08-04	1977	8	4	Бреслина И.П.	Бреслина И.П.	Vascular Plant Herbarium at the Kandalaksha Strict Nature Reserve (KAND), Russia	ru	Creative Commons Attribution (CC-BY) 4.0 License	https://laplandflora.ru/#7737
7738-KAND-661	KAND	661	PreservedSpecimen		Carex pauciflora Lightf.	species	Cyperaceae	Carex	pauciflora		Lightf.		RU	Murmansk Region	Терский район	Порья губа; о. Большая Каравашка	увлажненный участок щелевой лощины (микроболотце)	66.71876	33.78811	WGS 84	50		1977-07-13	1977	7	13	Бреслина И.П.	Бреслина И.П.	Vascular Plant Herbarium at the Kandalaksha Strict Nature Reserve (KAND), Russia	ru	Creative Commons Attribution (CC-BY) 4.0 License	https://laplandflora.ru/#7738
7739-KAND-662	KAND	662	PreservedSpecimen		Carex capillaris L.	species	Cyperaceae	Carex	capillaris		L.		RU	Murmansk Region	Кандалакшский район	о. Великий; кв. 71	кочкарно-мочажинное болото на кочках	66.55601	33.41455	WGS 84	500		1963-07-02	1963	7	2	Бакеева Л. | Дворцовская Н.	Бакеева Л. | Дворцовская Н.	Vascular Plant Herbarium at the Kandalaksha Strict Nature Reserve (KAND), Russia	ru	Creative Commons Attribution (CC-BY) 4.0 License	https://laplandflora.ru/#7739
7740-KAND-663	KAND	663	PreservedSpecimen		Carex capillaris L.	species	Cyperaceae	Carex	capillaris		L.		RU	Murmansk Region	Кандалакшский район	о. Великий; кв. 71	кочкарно-мочажинное болото на кочках	66.55601	33.41455	WGS 84	500		1963-07-02	1963	7	2	Бакеева Л. | Дворцовская Н.	Бакеева Л. | Дворцовская Н.	Vascular Plant Herbarium at the Kandalaksha Strict Nature Reserve (KAND), Russia	ru	Creative Commons Attribution (CC-BY) 4.0 License	https://laplandflora.ru/#7740
7741-KAND-664	KAND	664	PreservedSpecimen		Carex capillaris L.	species	Cyperaceae	Carex	capillaris		L.		RU	Murmansk Region	Кандалакшский район	Карельский берег; о. Волей	заросли вдоль небольшого лесного ручейка	66.91947	32.53013	WGS 84	1500		1959-07-20	1959	7	20	Синькова Г.М.	Синькова Г.М.	Vascular Plant Herbarium at the Kandalaksha Strict Nature Reserve (KAND), Russia	ru	Creative Commons Attribution (CC-BY) 4.0 License	https://laplandflora.ru/#7741
7742-KAND-665	KAND	665	PreservedSpecimen		Carex lasiocarpa L.f.	species	Cyperaceae	Carex	lasiocarpa		L.f.		RU	Murmansk Region	Кандалакшский район	Северный архипелаг; о. Вороний	осоковое болото, обильно	67.02445	32.62196	WGS 84	850		1963-08-14	1963	8	14	Бреслина И.П.	Бреслина И.П.	Vascular Plant Herbarium at the Kandalaksha Strict Nature Reserve (KAND), Russia	ru	Creative Commons Attribution (CC-BY) 4.0 License	https://laplandflora.ru/#7742
7743-KAND-666	KAND	666	PreservedSpecimen		Carex lasiocarpa L.f.	species	Cyperaceae	Carex	lasiocarpa		L.f.		RU	Republic of Karelia	Лоухский район	Кемь-Лудский архипелаг; о. Избяной	пологий склон, почва торфянистая, ивово-осоко-сфагновое болото	66.42238	33.81373	WGS 84	400		1962-08-02	1962	8	2	Вехов В.Н. | Орлова Т.В.	Вехов В.Н. | Орлова Т.В.	Vascular Plant Herbarium at the Kandalaksha Strict Nature Reserve (KAND), Russia	ru	Creative Commons Attribution (CC-BY) 4.0 License	https://laplandflora.ru/#7743
7744-KAND-667	KAND	667	PreservedSpecimen		Carex lasiocarpa L.f.	species	Cyperaceae	Carex	lasiocarpa		L.f.		RU	Murmansk Region	Кандалакшский район	Северный архипелаг; о. Вороний	осоковое болото, обильно	67.02445	32.62196	WGS 84	850		1963-08-14	1963	8	14	Бреслина И.П.	Бреслина И.П.	Vascular Plant Herbarium at the Kandalaksha Strict Nature Reserve (KAND), Russia	ru	Creative Commons Attribution (CC-BY) 4.0 License	https://laplandflora.ru/#7744
7745-KAND-668	KAND	668	PreservedSpecimen		Carex lasiocarpa L.f.	species	Cyperaceae	Carex	lasiocarpa		L.f.		RU	Murmansk Region	Кандалакшский район	о. Великий; кв. 79, губа Дальняя корга	осоковое болото, в воде	66.54788	33.39876	WGS 84	500		1963-07-29	1963	7	29	Бакеева Л. | Дворцовская Н.	Бакеева Л. | Дворцовская Н.	Vascular Plant Herbarium at the Kandalaksha Strict Nature Reserve (KAND), Russia	ru	Creative Commons Attribution (CC-BY) 4.0 License	https://laplandflora.ru/#7745
7746-KAND-669	KAND	669	PreservedSpecimen		Carex lasiocarpa L.f.	species	Cyperaceae	Carex	lasiocarpa		L.f.		RU	Murmansk Region	Кандалакшский район	о. Великий; кв. 79, губа Дальняя корга	осоковое болото, в воде	66.54788	33.39876	WGS 84	500		1963-07-29	1963	7	29	Бакеева Л. | Дворцовская Н.	Бакеева Л. | Дворцовская Н.	Vascular Plant Herbarium at the Kandalaksha Strict Nature Reserve (KAND), Russia	ru	Creative Commons Attribution (CC-BY) 4.0 License	https://laplandflora.ru/#7746
7747-KAND-670	KAND	670	PreservedSpecimen	26	Carex lasiocarpa L.f.	species	Cyperaceae	Carex	lasiocarpa		L.f.		RU	Murmansk Region	Кандалакшский район	о. Великий; кв. 47	грядово-мочажинное болото, окраина гряды	66.57234	33.24909	WGS 84	700		1964-07-01	1964	7	1	Вехов В.Н.	Вехов В.Н.	Vascular Plant Herbarium at the Kandalaksha Strict Nature Reserve (KAND), Russia	ru	Creative Commons Attribution (CC-BY) 4.0 License	https://laplandflora.ru/#7747
7748-KAND-671	KAND	671	PreservedSpecimen		Carex globularis L.	species	Cyperaceae	Carex	globularis		L.		RU	Murmansk Region	Кандалакшский район	Северный архипелаг; о. Анисимов	сосняк багульниково-голубичный сфагновый	67.07138	32.57113	WGS 84	750		1964-08-16	1964	8	16	Бреслина И.П.	Раменская М.Л.	Vascular Plant Herbarium at the Kandalaksha Strict Nature Reserve (KAND), Russia	ru	Creative Commons Attribution (CC-BY) 4.0 License	https://laplandflora.ru/#7748
7749-KAND-672	KAND	672	PreservedSpecimen	156	Carex globularis L.	species	Cyperaceae	Carex	globularis		L.		RU	Murmansk Region	Кандалакшский район	о. Великий; кв. 47	ельник чернично-морошковый сфагновый	66.57234	33.24909	WGS 84	700		1964-07-30	1964	7	30	Вехов В.Н. | Флоренская К.К.	Вехов В.Н. | Флоренская К.К.	Vascular Plant Herbarium at the Kandalaksha Strict Nature Reserve (KAND), Russia	ru	Creative Commons Attribution (CC-BY) 4.0 License	https://laplandflora.ru/#7749
7750-KAND-673	KAND	673	PreservedSpecimen		Carex globularis L.	species	Cyperaceae	Carex	globularis		L.		RU	Murmansk Region	Кандалакшский район	Северный архипелаг; о. Ряжков, Северная губа, близ ручья	сфагновое болото	67.02408	32.54354	WGS 84	100		1962-07-19	1962	7	19	Кирсанова	Кирсанова	Vascular Plant Herbarium at the Kandalaksha Strict Nature Reserve (KAND), Russia	ru	Creative Commons Attribution (CC-BY) 4.0 License	https://laplandflora.ru/#7750
7751-KAND-674	KAND	674	PreservedSpecimen		Carex globularis L.	species	Cyperaceae	Carex	globularis		L.		RU	Murmansk Region	Кандалакшский район	о. Великий; кв. 72, губа Стрелочная	ельник брусничник зеленомошный	66.55683	33.43721	WGS 84	500		1963-06-29	1963	6	29	Бакеева Л. | Дворцовская Н.	Бакеева Л. | Дворцовская Н.	Vascular Plant Herbarium at the Kandalaksha Strict Nature Reserve (KAND), Russia	ru	Creative Commons Attribution (CC-BY) 4.0 License	https://laplandflora.ru/#7751
7752-KAND-675	KAND	675	PreservedSpecimen		Carex globularis L.	species	Cyperaceae	Carex	globularis		L.		RU	Murmansk Region	Кандалакшский район	о. Великий; кв. 73, губа Стрелочная	ельник брусничник зеленомошный	66.55205	33.26314	WGS 84	500		1963-06-29	1963	6	29	Бакеева Л. | Дворцовская Н.	Бакеева Л. | Дворцовская Н.	Vascular Plant Herbarium at the Kandalaksha Strict Nature Reserve (KAND), Russia	ru	Creative Commons Attribution (CC-BY) 4.0 License	https://laplandflora.ru/#7752
7753-KAND-676	KAND	676	PreservedSpecimen		Carex lasiocarpa L.f.	species	Cyperaceae	Carex	lasiocarpa		L.f.		RU	Republic of Karelia	Лоухский район	Кемь-Лудский архипелаг; о. Кемь-Лудский	пологий северный склон, сосново-ерниково-осоково-сфагновое болото	66.4225	33.76358	WGS 84	1800		1962-06-25	1962	6	25	Вехов В.Н. | Орлова Т.В.	Вехов В.Н. | Орлова Т.В.	Vascular Plant Herbarium at the Kandalaksha Strict Nature Reserve (KAND), Russia	ru	Creative Commons Attribution (CC-BY) 4.0 License	https://laplandflora.ru/#7753
7754-KAND-677	KAND	677	PreservedSpecimen		Carex rariflora (Wahlenb.) Sm.	species	Cyperaceae	Carex	rariflora		(Wahlenb.) Sm.		RU	Murmansk Region	Кандалакшский район	Тарасиха архипелаг; о. Чаячья луда	тундра	66.82976	32.75727	WGS 84	100		1976-08-19	1976	8	19	Родионова Е.Г.	Родионова Е.Г.	Vascular Plant Herbarium at the Kandalaksha Strict Nature Reserve (KAND), Russia	ru	Creative Commons Attribution (CC-BY) 4.0 License	https://laplandflora.ru/#7754
7755-KAND-678	KAND	678	PreservedSpecimen		Carex rariflora (Wahlenb.) Sm.	species	Cyperaceae	Carex	rariflora		(Wahlenb.) Sm.		RU	Murmansk Region	Кандалакшский район	Кибринский архипелаг; о. Северная Кибринская луда	понижение, березняк	66.93651	32.81791	WGS 84	160		1975-08-21	1975	8	21	Родионова Е.Г.	Родионова Е.Г.	Vascular Plant Herbarium at the Kandalaksha Strict Nature Reserve (KAND), Russia	ru	Creative Commons Attribution (CC-BY) 4.0 License	https://laplandflora.ru/#7755
7756-KAND-679	KAND	679	PreservedSpecimen		Carex rariflora (Wahlenb.) Sm.	species	Cyperaceae	Carex	rariflora		(Wahlenb.) Sm.		RU	Murmansk Region	Кандалакшский район	Кибринский архипелаг; о. Северная Кибринская луда	понижение, березняк	66.93651	32.81791	WGS 84	160		1975-08-21	1975	8	21	Родионова Е.Г.	Родионова Е.Г.	Vascular Plant Herbarium at the Kandalaksha Strict Nature Reserve (KAND), Russia	ru	Creative Commons Attribution (CC-BY) 4.0 License	https://laplandflora.ru/#7756
7757-KAND-680	KAND	680	PreservedSpecimen		Carex pauciflora Lightf.	species	Cyperaceae	Carex	pauciflora		Lightf.		RU	Murmansk Region	Кандалакшский район	Тарасиха архипелаг; о. Тарасиха	в небольшом скальном болотце	66.82064	32.72137	WGS 84	500		1976-08-20	1976	8	20	Родионова Е.Г.	Соколов Д.Д.	Vascular Plant Herbarium at the Kandalaksha Strict Nature Reserve (KAND), Russia	ru	Creative Commons Attribution (CC-BY) 4.0 License	https://laplandflora.ru/#7757
7758-KAND-681	KAND	681	PreservedSpecimen		Carex pauciflora Lightf.	species	Cyperaceae	Carex	pauciflora		Lightf.		RU	Murmansk Region	Кандалакшский район	о. Великий; кв. 80	понижение на скалах	66.54487	33.28546	WGS 84	500		1963-06-25	1963	6	25	Вехов В.Н.	Вехов В.Н.	Vascular Plant Herbarium at the Kandalaksha Strict Nature Reserve (KAND), Russia	ru	Creative Commons Attribution (CC-BY) 4.0 License	https://laplandflora.ru/#7758
7759-KAND-682	KAND	682	PreservedSpecimen		Carex rariflora (Wahlenb.) Sm.	species	Cyperaceae	Carex	rariflora		(Wahlenb.) Sm.		RU	Murmansk Region	Кандалакшский район	Северный архипелаг; о. Малый Медвежий	приморская полоса	66.98763	32.66632	WGS 84	250		1963-06-02	1963	6	2	Бреслина И.П.	Раменская М.Л.	Vascular Plant Herbarium at the Kandalaksha Strict Nature Reserve (KAND), Russia	ru	Creative Commons Attribution (CC-BY) 4.0 License	https://laplandflora.ru/#7759
7760-KAND-683	KAND	683	PreservedSpecimen		Carex limosa L.	species	Cyperaceae	Carex	limosa		L.		RU	Murmansk Region	Кандалакшский район	о. Великий; кв. 53, в губе Станцевой	осоково-сфагновое болото	66.57497	33.39884	WGS 84	500		1963-08-07	1963	8	7	Вехов В.Н.	Вехов В.Н.	Vascular Plant Herbarium at the Kandalaksha Strict Nature Reserve (KAND), Russia	ru	Creative Commons Attribution (CC-BY) 4.0 License	https://laplandflora.ru/#7760
7761-KAND-684	KAND	684	PreservedSpecimen	411	Carex limosa L.	species	Cyperaceae	Carex	limosa		L.		RU	Murmansk Region	Кандалакшский район	о. Великий; кв. 80/74	грядово-мочажинное болото	66.54487	33.28546	WGS 84	500		1964-07-11	1964	7	11	Аксенов Е. | Бабенко Г. | Вехов В.Н.	Аксенов Е. | Бабенко Г. | Вехов В.Н.	Vascular Plant Herbarium at the Kandalaksha Strict Nature Reserve (KAND), Russia	ru	Creative Commons Attribution (CC-BY) 4.0 License	https://laplandflora.ru/#7761
7762-KAND-685	KAND	685	PreservedSpecimen		Carex pauciflora Lightf.	species	Cyperaceae	Carex	pauciflora		Lightf.		RU	Murmansk Region	Кандалакшский район	Северный архипелаг; о. Лодейный, оз. Бабье море	берег	67.04487	32.58607	WGS 84	300		1962-07-05	1962	7	5	Кирсанова	Кирсанова	Vascular Plant Herbarium at the Kandalaksha Strict Nature Reserve (KAND), Russia	ru	Creative Commons Attribution (CC-BY) 4.0 License	https://laplandflora.ru/#7762
7763-KAND-686	KAND	686	PreservedSpecimen	6	Carex rariflora (Wahlenb.) Sm.	species	Cyperaceae	Carex	rariflora		(Wahlenb.) Sm.		RU	Murmansk Region	Кандалакшский район	пос. Лувеньга; кордон, заливчик в 0,5 км к СЗ		67.10405	32.69827	WGS 84	30		2003-07-17	2003	7	17	Бабина Н.В.	Бабина Н.В.	Vascular Plant Herbarium at the Kandalaksha Strict Nature Reserve (KAND), Russia	ru	Creative Commons Attribution (CC-BY) 4.0 License	https://laplandflora.ru/#7763
7764-KAND-687	KAND	687	PreservedSpecimen		Carex dioica L.	species	Cyperaceae	Carex	dioica		L.		RU	Murmansk Region	Кандалакшский район	Северный архипелаг; о. Ряжков	окраина болота	67.0173	32.55675	WGS 84	1700		1974-08-07	1974	8	7	Родионова Е.Г.	Родионова Е.Г.	Vascular Plant Herbarium at the Kandalaksha Strict Nature Reserve (KAND), Russia	ru	Creative Commons Attribution (CC-BY) 4.0 License	https://laplandflora.ru/#7764
7765-KAND-688	KAND	688	PreservedSpecimen		Carex pauciflora Lightf.	species	Cyperaceae	Carex	pauciflora		Lightf.		RU	Murmansk Region	Кандалакшский район	Тарасиха архипелаг; о. Тарасиха	в небольшом скальном болотце	66.82064	32.72137	WGS 84	500		1976-08-20	1976	8	20	Родионова Е.Г.	Кожин М.Н.	Vascular Plant Herbarium at the Kandalaksha Strict Nature Reserve (KAND), Russia	ru	Creative Commons Attribution (CC-BY) 4.0 License	https://laplandflora.ru/#7765
7766-KAND-689	KAND	689	PreservedSpecimen		Carex rariflora (Wahlenb.) Sm.	species	Cyperaceae	Carex	rariflora		(Wahlenb.) Sm.		RU	Murmansk Region	Кандалакшский район	Тарасиха архипелаг; о. Горбуша (луда)	тундра	66.83255	32.75508	WGS 84	50		1976-08-19	1976	8	19	Родионова Е.Г.	Родионова Е.Г.	Vascular Plant Herbarium at the Kandalaksha Strict Nature Reserve (KAND), Russia	ru	Creative Commons Attribution (CC-BY) 4.0 License	https://laplandflora.ru/#7766
7767-KAND-690	KAND	690	PreservedSpecimen	39	Carex globularis L.	species	Cyperaceae	Carex	globularis		L.		RU	Murmansk Region	Терский район	Порья губа; Педунов мыс, система Дальнего озера	окраина верхового болота	66.73638	33.55441	WGS 84	500		1984-06-29	1984	6	29	Бреслина И.П.	Бреслина И.П.	Vascular Plant Herbarium at the Kandalaksha Strict Nature Reserve (KAND), Russia	ru	Creative Commons Attribution (CC-BY) 4.0 License	https://laplandflora.ru/#7767
7768-KAND-691	KAND	691	PreservedSpecimen		Carex globularis L.	species	Cyperaceae	Carex	globularis		L.		RU	Murmansk Region	Кандалакшский район	Северный архипелаг; о. Ряжков, гряда Летчика	сосняк-беломошник на скалах	67.00846	32.56076	WGS 84	300		1966-06-19	1966	6	19	Бреслина И.П.	Егорова Т.В.	Vascular Plant Herbarium at the Kandalaksha Strict Nature Reserve (KAND), Russia	ru	Creative Commons Attribution (CC-BY) 4.0 License	https://laplandflora.ru/#7768
7769-KAND-692	KAND	692	PreservedSpecimen		Carex flava L.	species	Cyperaceae	Carex	flava		L.		RU	Republic of Karelia	Лоухский район	Кемь-Лудский архипелаг; о. Кемь-Лудский	котловина посреди острова, сосново-пушицево-осоково-сфагновое болото	66.4225	33.76358	WGS 84	1800		1962-07-15	1962	7	15	Вехов В.Н. | Орлова Т.В.	Вехов В.Н. | Орлова Т.В.	Vascular Plant Herbarium at the Kandalaksha Strict Nature Reserve (KAND), Russia	ru	Creative Commons Attribution (CC-BY) 4.0 License	https://laplandflora.ru/#7769
7770-KAND-693	KAND	693	PreservedSpecimen		Carex flava L.	species	Cyperaceae	Carex	flava		L.		RU	Republic of Karelia	Лоухский район	Кемь-Лудский архипелаг; о. Кемь-Лудский	котловина посреди острова, сосново-пушицево-осоково-сфагновое болото	66.4225	33.76358	WGS 84	1800		1962-07-15	1962	7	15	Вехов В.Н. | Орлова Т.В.	Вехов В.Н. | Орлова Т.В.	Vascular Plant Herbarium at the Kandalaksha Strict Nature Reserve (KAND), Russia	ru	Creative Commons Attribution (CC-BY) 4.0 License	https://laplandflora.ru/#7770
7771-KAND-694	KAND	694	PreservedSpecimen	32	Carex flava L.	species	Cyperaceae	Carex	flava		L.		RU	Murmansk Region	Кандалакшский район	о. Великий; кв. 47	осоко-сфагновое болото	66.57234	33.24909	WGS 84	700		1964-07-01	1964	7	1	Вехов В.Н. | Флоренская К.К.	Вехов В.Н.	Vascular Plant Herbarium at the Kandalaksha Strict Nature Reserve (KAND), Russia	ru	Creative Commons Attribution (CC-BY) 4.0 License	https://laplandflora.ru/#7771
7772-KAND-695	KAND	695	PreservedSpecimen		Carex flava L.	species	Cyperaceae	Carex	flava		L.		RU	Murmansk Region	Кандалакшский район	о. Великий; кв. 71	осоково-мочажинное-болото	66.55601	33.41455	WGS 84	500		1963-07-01	1963	7	1	Бакеева Л. | Дворцовская Н.	Вехов В.Н.	Vascular Plant Herbarium at the Kandalaksha Strict Nature Reserve (KAND), Russia	ru	Creative Commons Attribution (CC-BY) 4.0 License	https://laplandflora.ru/#7772
7773-KAND-696	KAND	696	PreservedSpecimen		Carex flava L.	species	Cyperaceae	Carex	flava		L.		RU	Murmansk Region	Кандалакшский район	о. Великий; кв. 71	осоково-мочажинное-болото	66.55601	33.41455	WGS 84	500		1963-07-01	1963	7	1	Бакеева Л. | Дворцовская Н.	Вехов В.Н.	Vascular Plant Herbarium at the Kandalaksha Strict Nature Reserve (KAND), Russia	ru	Creative Commons Attribution (CC-BY) 4.0 License	https://laplandflora.ru/#7773
7774-KAND-697	KAND	697	PreservedSpecimen		Carex flava L.	species	Cyperaceae	Carex	flava		L.		RU	Murmansk Region	Терский район	Порья губа; р. Порья, нижнее течение	берег реки, близ воды	66.82396	33.54042	WGS 84	500		1978-08-04	1978	8	4	Бреслина И.П.	Бреслина И.П.	Vascular Plant Herbarium at the Kandalaksha Strict Nature Reserve (KAND), Russia	ru	Creative Commons Attribution (CC-BY) 4.0 License	https://laplandflora.ru/#7774
7775-KAND-698	KAND	698	PreservedSpecimen		Carex capitata L.	species	Cyperaceae	Carex	capitata		L.		RU	Republic of Karelia	Лоухский район	Кемь-Лудский архипелаг; о. Кемь-Лудский	пологий северный склон, почва торфянистая, сосново-багульниково-осоково-клюквенно-сфагновое болото	66.4225	33.76358	WGS 84	1800		1962-07-27	1962	7	27	Вехов В.Н. | Орлова Т.В.	Вехов В.Н. | Орлова Т.В.	Vascular Plant Herbarium at the Kandalaksha Strict Nature Reserve (KAND), Russia	ru	Creative Commons Attribution (CC-BY) 4.0 License	https://laplandflora.ru/#7775
7776-KAND-699	KAND	699	PreservedSpecimen		Carex buxbaumii Wahlenb.	species	Cyperaceae	Carex	buxbaumii		Wahlenb.		RU	Murmansk Region	Кандалакшский район	о. Великий; кв. 71	осоковое болото с водой	66.55601	33.41455	WGS 84	500		1963-07-01	1963	7	1	Бакеева Л. | Дворцовская Н.	Вехов В.Н.	Vascular Plant Herbarium at the Kandalaksha Strict Nature Reserve (KAND), Russia	ru	Creative Commons Attribution (CC-BY) 4.0 License	https://laplandflora.ru/#7776
7777-KAND-700	KAND	700	PreservedSpecimen		Carex buxbaumii Wahlenb.	species	Cyperaceae	Carex	buxbaumii		Wahlenb.		RU	Murmansk Region	Кандалакшский район	о. Великий; кв. 71	осоковое болото с водой	66.55601	33.41455	WGS 84	500		1963-07-01	1963	7	1	Бакеева Л. | Дворцовская Н.	Вехов В.Н.	Vascular Plant Herbarium at the Kandalaksha Strict Nature Reserve (KAND), Russia	ru	Creative Commons Attribution (CC-BY) 4.0 License	https://laplandflora.ru/#7777
7778-KAND-701	KAND	701	PreservedSpecimen		Carex buxbaumii Wahlenb.	species	Cyperaceae	Carex	buxbaumii		Wahlenb.		RU	Murmansk Region	Кандалакшский район	о. Великий; кв. 66, оз. М. Кумяжье	приозерное болото	66.56294	33.29177	WGS 84	500		1964-08-01	1964	8	1	Вехов В.Н. | Королева О.	Вехов В.Н. | Королева О.	Vascular Plant Herbarium at the Kandalaksha Strict Nature Reserve (KAND), Russia	ru	Creative Commons Attribution (CC-BY) 4.0 License	https://laplandflora.ru/#7778
7779-KAND-702	KAND	702	PreservedSpecimen	419	Carex buxbaumii Wahlenb.	species	Cyperaceae	Carex	buxbaumii		Wahlenb.		RU	Murmansk Region	Кандалакшский район	о. Великий; кв. 66/67	сфагново-тростниковое болото	66.56115	33.30639	WGS 84	500		1964-07-12	1964	7	12	Аксенов Е. | Бабенко Г. | Вехов В.Н.	Аксенов Е. | Бабенко Г. | Вехов В.Н.	Vascular Plant Herbarium at the Kandalaksha Strict Nature Reserve (KAND), Russia	ru	Creative Commons Attribution (CC-BY) 4.0 License	https://laplandflora.ru/#7779
7780-KAND-703	KAND	703	PreservedSpecimen	104	Carex rariflora (Wahlenb.) Sm.	species	Cyperaceae	Carex	rariflora		(Wahlenb.) Sm.		RU	Murmansk Region	Кандалакшский район	о. Великий; кв. 75, виз 2 (выдел 8)	в мочажине, на грядово-мочажинном болоте	66.55335	33.31825	WGS 84	500		1963-08-04	1963	8	4	Вехов В.Н.	Вехов В.Н.	Vascular Plant Herbarium at the Kandalaksha Strict Nature Reserve (KAND), Russia	ru	Creative Commons Attribution (CC-BY) 4.0 License	https://laplandflora.ru/#7780
7781-KAND-704	KAND	704	PreservedSpecimen		Carex rariflora (Wahlenb.) Sm.	species	Cyperaceae	Carex	rariflora		(Wahlenb.) Sm.		RU	Murmansk Region	Кандалакшский район	о. Великий; кв. 89	в пресной ванне на скалах	66.52623	33.46724	WGS 84	500		1963-06-26	1963	6	26	Вехов В.Н.	Вехов В.Н.	Vascular Plant Herbarium at the Kandalaksha Strict Nature Reserve (KAND), Russia	ru	Creative Commons Attribution (CC-BY) 4.0 License	https://laplandflora.ru/#7781
7782-KAND-705	KAND	705	PreservedSpecimen		Carex rariflora (Wahlenb.) Sm.	species	Cyperaceae	Carex	rariflora		(Wahlenb.) Sm.		RU	Murmansk Region	Кандалакшский район	о. Великий; губа Белая	осоково-ситниковый луг	66.5752	33.24649	WGS 84	1000		1959-08-30	1959	8	30	Синькова Г.М.	Синькова Г.М.	Vascular Plant Herbarium at the Kandalaksha Strict Nature Reserve (KAND), Russia	ru	Creative Commons Attribution (CC-BY) 4.0 License	https://laplandflora.ru/#7782
7783-KAND-706	KAND	706	PreservedSpecimen		Carex pauciflora Lightf.	species	Cyperaceae	Carex	pauciflora		Lightf.		RU	Murmansk Region	Кандалакшский район	о. Великий; кордон Городецкий порог	осоково-пушицевое болото	66.5829	33.11127	WGS 84	500		1959-07-25	1959	7	25	Синькова Г.М.	Синькова Г.М.	Vascular Plant Herbarium at the Kandalaksha Strict Nature Reserve (KAND), Russia	ru	Creative Commons Attribution (CC-BY) 4.0 License	https://laplandflora.ru/#7783
7784-KAND-707	KAND	707	PreservedSpecimen		Carex pauciflora Lightf.	species	Cyperaceae	Carex	pauciflora		Lightf.		RU	Murmansk Region	Кандалакшский район	о. Великий; кв. 64	пресная ванна в скале	66.55574	33.2446	WGS 84	500		1964-07-03	1964	7	3	Вехов В.Н. | Флоренская К.К.	Вехов В.Н.	Vascular Plant Herbarium at the Kandalaksha Strict Nature Reserve (KAND), Russia	ru	Creative Commons Attribution (CC-BY) 4.0 License	https://laplandflora.ru/#7784
7785-KAND-708	KAND	708	PreservedSpecimen		Carex pauciflora Lightf.	species	Cyperaceae	Carex	pauciflora		Lightf.		RU	Murmansk Region	Кандалакшский район	Лувеньгский архипелаг; остров 2	скальное болото	67.11042	32.62942	WGS 84	5000		1976-07-15	1976	7	15	аноним	Кожин М.Н.	Vascular Plant Herbarium at the Kandalaksha Strict Nature Reserve (KAND), Russia	ru	Creative Commons Attribution (CC-BY) 4.0 License	https://laplandflora.ru/#7785
7786-KAND-709	KAND	709	PreservedSpecimen		Carex chordorrhiza L.f.	species	Cyperaceae	Carex	chordorrhiza		L.f.		RU	Murmansk Region	Кандалакшский район	Олений архипелаг; о. Олений, оз. Верхнее Полевое, описание 22		67.09506	32.38623	WGS 84	100		1987-07-15	1987	7	15	Хренова Н.Г.	Кожин М.Н.	Vascular Plant Herbarium at the Kandalaksha Strict Nature Reserve (KAND), Russia	ru	Creative Commons Attribution (CC-BY) 4.0 License	https://laplandflora.ru/#7786
7787-KAND-710	KAND	710	PreservedSpecimen		Carex rariflora (Wahlenb.) Sm.	species	Cyperaceae	Carex	rariflora		(Wahlenb.) Sm.		RU	Murmansk Region	Кандалакшский район	Олений архипелаг; о. Олений, север	болотце	67.10229	32.35957	WGS 84	1500		1981-07-27	1981	7	27	Диулина Л.А.	Кожин М.Н.	Vascular Plant Herbarium at the Kandalaksha Strict Nature Reserve (KAND), Russia	ru	Creative Commons Attribution (CC-BY) 4.0 License	https://laplandflora.ru/#7787
7788-KAND-711	KAND	711	PreservedSpecimen		Carex pauciflora Lightf.	species	Cyperaceae	Carex	pauciflora		Lightf.		RU	Murmansk Region	Кандалакшский район	Северный архипелаг; о. Ряжков, у озера	болото	67.01891	32.55057	WGS 84	400		1976-09-03	1976	9	3	Родионова Е.Г.	Кожин М.Н.	Vascular Plant Herbarium at the Kandalaksha Strict Nature Reserve (KAND), Russia	ru	Creative Commons Attribution (CC-BY) 4.0 License	https://laplandflora.ru/#7788
7789-KAND-712	KAND	712	PreservedSpecimen		Carex rariflora (Wahlenb.) Sm.	species	Cyperaceae	Carex	rariflora		(Wahlenb.) Sm.		RU	Murmansk Region	Кандалакшский район	Северный архипелаг; о. Вторая Афанаска		67.05116	32.56327	WGS 84	100		1976-08-14	1976	8	14	Родионова Е.Г.	Родионова Е.Г.	Vascular Plant Herbarium at the Kandalaksha Strict Nature Reserve (KAND), Russia	ru	Creative Commons Attribution (CC-BY) 4.0 License	https://laplandflora.ru/#7789
7790-KAND-713	KAND	713	PreservedSpecimen		Carex rariflora (Wahlenb.) Sm.	species	Cyperaceae	Carex	rariflora		(Wahlenb.) Sm.		RU	Murmansk Region	Кандалакшский район	Северный архипелаг; о. Вторая Афанаска		67.05116	32.56327	WGS 84	100		1976-08-14	1976	8	14	Родионова Е.Г.	Родионова Е.Г.	Vascular Plant Herbarium at the Kandalaksha Strict Nature Reserve (KAND), Russia	ru	Creative Commons Attribution (CC-BY) 4.0 License	https://laplandflora.ru/#7790
7791-KAND-714	KAND	714	PreservedSpecimen		Carex rariflora (Wahlenb.) Sm.	species	Cyperaceae	Carex	rariflora		(Wahlenb.) Sm.		RU	Murmansk Region	Кандалакшский район	Северный архипелаг; о. Центральная луда	заболоченное место	67.05291	32.59517	WGS 84	50		1976-08-09	1976	8	9	Родионова Е.Г.	Родионова Е.Г.	Vascular Plant Herbarium at the Kandalaksha Strict Nature Reserve (KAND), Russia	ru	Creative Commons Attribution (CC-BY) 4.0 License	https://laplandflora.ru/#7791
7792-KAND-715	KAND	715	PreservedSpecimen		Carex rariflora (Wahlenb.) Sm.	species	Cyperaceae	Carex	rariflora		(Wahlenb.) Sm.		RU	Murmansk Region	Кандалакшский район	Северный архипелаг; о. Центральная луда	заболоченное место	67.05291	32.59517	WGS 84	50		1976-08-09	1976	8	9	Родионова Е.Г.	Родионова Е.Г.	Vascular Plant Herbarium at the Kandalaksha Strict Nature Reserve (KAND), Russia	ru	Creative Commons Attribution (CC-BY) 4.0 License	https://laplandflora.ru/#7792
7793-KAND-716	KAND	716	PreservedSpecimen		Carex buxbaumii Wahlenb.	species	Cyperaceae	Carex	buxbaumii		Wahlenb.		RU	Murmansk Region	Кандалакшский район	Олений архипелаг; о. Олений, оз. Нижнее Большое, описание № 1		67.0812	32.40236	WGS 84	350		1986-08-13	1986	8	13	Хренова Н.Г.	Кожин М.Н.	Vascular Plant Herbarium at the Kandalaksha Strict Nature Reserve (KAND), Russia	ru	Creative Commons Attribution (CC-BY) 4.0 License	https://laplandflora.ru/#7793
7794-KAND-717	KAND	717	PreservedSpecimen		Carex buxbaumii Wahlenb.	species	Cyperaceae	Carex	buxbaumii		Wahlenb.		RU	Murmansk Region	Кандалакшский район	Олений архипелаг; о. Олений, оз. Верхнее Большое, описание №15	у воды	67.08649	32.39753	WGS 84	250		1986-08-06	1986	8	6	Хренова Н.Г.	Кожин М.Н.	Vascular Plant Herbarium at the Kandalaksha Strict Nature Reserve (KAND), Russia	ru	Creative Commons Attribution (CC-BY) 4.0 License	https://laplandflora.ru/#7794
7795-KAND-718	KAND	718	PreservedSpecimen		Carex buxbaumii Wahlenb.	species	Cyperaceae	Carex	buxbaumii		Wahlenb.		RU	Murmansk Region	Кандалакшский район	Олений архипелаг; о. Олений, оз. Верхнее Большое, южная часть		67.085	32.39974	WGS 84	150		1986-08-05	1986	8	5	Хренова Н.Г.	Кожин М.Н.	Vascular Plant Herbarium at the Kandalaksha Strict Nature Reserve (KAND), Russia	ru	Creative Commons Attribution (CC-BY) 4.0 License	https://laplandflora.ru/#7795
7796-KAND-719	KAND	719	PreservedSpecimen		Carex limosa L.	species	Cyperaceae	Carex	limosa		L.		RU	Murmansk Region	Кандалакшский район	Олений архипелаг; о. Олений		67.09486	32.38686	WGS 84	2800		1979	1979			аноним	Кожин М.Н.	Vascular Plant Herbarium at the Kandalaksha Strict Nature Reserve (KAND), Russia	ru	Creative Commons Attribution (CC-BY) 4.0 License	https://laplandflora.ru/#7796
7797-KAND-720	KAND	720	PreservedSpecimen		Carex lasiocarpa L.f.	species	Cyperaceae	Carex	lasiocarpa		L.f.		RU	Murmansk Region	Кандалакшский район	Олений архипелаг; о. Олений, юго-восточная часть озера Моховое		67.09486	32.38686	WGS 84	2800		1985-08-03	1985	8	3	Хренова Н.Г.	Хренова Н.Г.	Vascular Plant Herbarium at the Kandalaksha Strict Nature Reserve (KAND), Russia	ru	Creative Commons Attribution (CC-BY) 4.0 License	https://laplandflora.ru/#7797
7798-KAND-721	KAND	721	PreservedSpecimen		Carex lasiocarpa L.f.	species	Cyperaceae	Carex	lasiocarpa		L.f.		RU	Murmansk Region	Кандалакшский район	Олений архипелаг; о. Олений, оз. Моховое		67.09486	32.38686	WGS 84	2800		1985-08-03	1985	8	3	Хренова Н.Г.	Хренова Н.Г.	Vascular Plant Herbarium at the Kandalaksha Strict Nature Reserve (KAND), Russia	ru	Creative Commons Attribution (CC-BY) 4.0 License	https://laplandflora.ru/#7798
7799-KAND-722	KAND	722	PreservedSpecimen		Carex lasiocarpa L.f.	species	Cyperaceae	Carex	lasiocarpa		L.f.		RU	Murmansk Region	Кандалакшский район	Ковдский полуостров; оз. Черное		66.66626	33.10125	WGS 84	50		2004-07-22	2004	7	22	Кожин М.Н. | Панарина Н.Г.	Кожин М.Н. | Папченков В.Г.	Vascular Plant Herbarium at the Kandalaksha Strict Nature Reserve (KAND), Russia	ru	Creative Commons Attribution (CC-BY) 4.0 License	https://laplandflora.ru/#7799
7800-KAND-723	KAND	723	PreservedSpecimen		Carex flava L.	species	Cyperaceae	Carex	flava		L.		RU	Murmansk Region	Кандалакшский район	Олений архипелаг; о. Олений, Тетерья губа	опушка леса	67.10636	32.36084	WGS 84	250		1981-07-24	1981	7	24	Воробьева Е.Г.	Воробьева Е.Г.	Vascular Plant Herbarium at the Kandalaksha Strict Nature Reserve (KAND), Russia	ru	Creative Commons Attribution (CC-BY) 4.0 License	https://laplandflora.ru/#7800
7801-KAND-724	KAND	724	PreservedSpecimen		Carex flava L.	species	Cyperaceae	Carex	flava		L.		RU	Murmansk Region	Кандалакшский район	Олений архипелаг; о. Олений, Тетерья губа	опушка леса	67.10636	32.36084	WGS 84	250		1981-07-24	1981	7	24	Воробьева Е.Г.	Воробьева Е.Г.	Vascular Plant Herbarium at the Kandalaksha Strict Nature Reserve (KAND), Russia	ru	Creative Commons Attribution (CC-BY) 4.0 License	https://laplandflora.ru/#7801
7802-KAND-725	KAND	725	PreservedSpecimen		Carex flava L.	species	Cyperaceae	Carex	flava		L.		RU	Murmansk Region	Кандалакшский район	Олений архипелаг; о. Олений, Тетерья губа	опушка леса	67.10636	32.36084	WGS 84	250		1981-07-24	1981	7	24	Воробьева Е.Г.	Воробьева Е.Г.	Vascular Plant Herbarium at the Kandalaksha Strict Nature Reserve (KAND), Russia	ru	Creative Commons Attribution (CC-BY) 4.0 License	https://laplandflora.ru/#7802
7803-KAND-726	KAND	726	PreservedSpecimen		Carex flava L.	species	Cyperaceae	Carex	flava		L.		RU	Murmansk Region	Кандалакшский район	Олений архипелаг; о. Олений, у ручья из Больших озер	болото	67.08089	32.41269	WGS 84	100		1981-07-27	1981	7	27	Воробьева Е.Г.	Воробьева Е.Г.	Vascular Plant Herbarium at the Kandalaksha Strict Nature Reserve (KAND), Russia	ru	Creative Commons Attribution (CC-BY) 4.0 License	https://laplandflora.ru/#7803
7804-KAND-727	KAND	727	PreservedSpecimen		Carex flava L.	species	Cyperaceae	Carex	flava		L.		RU	Murmansk Region	Кандалакшский район	Олений архипелаг; о. Олений, у ручья из Больших озер	болото	67.08089	32.41269	WGS 84	100		1981-07-27	1981	7	27	Воробьева Е.Г.	Воробьева Е.Г.	Vascular Plant Herbarium at the Kandalaksha Strict Nature Reserve (KAND), Russia	ru	Creative Commons Attribution (CC-BY) 4.0 License	https://laplandflora.ru/#7804
7805-KAND-728	KAND	728	PreservedSpecimen		Carex flava L.	species	Cyperaceae	Carex	flava		L.		RU	Murmansk Region	Кандалакшский район	Олений архипелаг; о. Олений	берег озера	67.09486	32.38686	WGS 84	2800		1979-07-20	1979	7	20	Воробьева Е.Г.	Кожин М.Н.	Vascular Plant Herbarium at the Kandalaksha Strict Nature Reserve (KAND), Russia	ru	Creative Commons Attribution (CC-BY) 4.0 License	https://laplandflora.ru/#7805
7806-KAND-729	KAND	729	PreservedSpecimen		Carex flava L.	species	Cyperaceae	Carex	flava		L.		RU	Murmansk Region	Кандалакшский район	Олений архипелаг; о. Олений	озеро	67.09486	32.38686	WGS 84	2800		1979-07-20	1979	7	20	Воробьева Е.Г.	Воробьева Е.Г.	Vascular Plant Herbarium at the Kandalaksha Strict Nature Reserve (KAND), Russia	ru	Creative Commons Attribution (CC-BY) 4.0 License	https://laplandflora.ru/#7806
7807-KAND-730	KAND	730	PreservedSpecimen		Carex flava L.	species	Cyperaceae	Carex	flava		L.		RU	Murmansk Region	Кандалакшский район	Ковдский полуостров; кв. 128	елово-березовый разнотравно-осоковый лес	66.66727	33.13561	WGS 84	700		1973-07-09	1973	7	9	Георгиевский А.Б.	Георгиевский А.Б.	Vascular Plant Herbarium at the Kandalaksha Strict Nature Reserve (KAND), Russia	ru	Creative Commons Attribution (CC-BY) 4.0 License	https://laplandflora.ru/#7807
7808-KAND-731	KAND	731	PreservedSpecimen		Carex rariflora (Wahlenb.) Sm.	species	Cyperaceae	Carex	rariflora		(Wahlenb.) Sm.		RU	Murmansk Region	Кандалакшский район	Олений архипелаг; о. Олений, Тетерья губа	в сфагновом болоте	67.10636	32.36084	WGS 84	250		1981-07-24	1981	7	24	Воробьева Е.Г.	Воробьева Е.Г.	Vascular Plant Herbarium at the Kandalaksha Strict Nature Reserve (KAND), Russia	ru	Creative Commons Attribution (CC-BY) 4.0 License	https://laplandflora.ru/#7808
7809-KAND-732	KAND	732	PreservedSpecimen		Carex cespitosa L.	species	Cyperaceae	Carex	cespitosa		L.		RU	Murmansk Region	Кандалакшский район	Олений архипелаг; о. Олений, оз. Нижнее Большое, юго-западная часть		67.0812	32.40236	WGS 84	350		1986	1986			Хренова Н.Г.	Кожин М.Н.	Vascular Plant Herbarium at the Kandalaksha Strict Nature Reserve (KAND), Russia	ru	Creative Commons Attribution (CC-BY) 4.0 License	https://laplandflora.ru/#7809
7810-KAND-733	KAND	733	PreservedSpecimen		Carex juncella (Fr.) T.M.Fries	species	Cyperaceae	Carex	juncella		(Fr.) T.M.Fries		RU	Murmansk Region	Кандалакшский район	Северный архипелаг; о. Большой Ломнишный	на болоте по моховым кочкам	66.97024	32.63039	WGS 84	500		1979-07-02	1979	7	2	Воробьева Е.Г.	Кожин М.Н.	Vascular Plant Herbarium at the Kandalaksha Strict Nature Reserve (KAND), Russia	ru	Creative Commons Attribution (CC-BY) 4.0 License	https://laplandflora.ru/#7810
7811-KAND-734	KAND	734	PreservedSpecimen		Carex juncella (Fr.) T.M.Fries	species	Cyperaceae	Carex	juncella		(Fr.) T.M.Fries		RU	Murmansk Region	Кандалакшский район	Олений архипелаг; о. Олений	болото	67.09486	32.38686	WGS 84	2800		1979-07-18	1979	7	18	Воробьева Е.Г.	Соколов Д.Д.	Vascular Plant Herbarium at the Kandalaksha Strict Nature Reserve (KAND), Russia	ru	Creative Commons Attribution (CC-BY) 4.0 License	https://laplandflora.ru/#7811
7812-KAND-735	KAND	735	PreservedSpecimen		Carex juncella (Fr.) T.M.Fries	species	Cyperaceae	Carex	juncella		(Fr.) T.M.Fries		RU	Murmansk Region	Кандалакшский район	Олений архипелаг; о. Олений	болото	67.09486	32.38686	WGS 84	2800		1979	1979			Николаев	Кожин М.Н.	Vascular Plant Herbarium at the Kandalaksha Strict Nature Reserve (KAND), Russia	ru	Creative Commons Attribution (CC-BY) 4.0 License	https://laplandflora.ru/#7812
7813-KAND-736	KAND	736	PreservedSpecimen		Carex juncella (Fr.) T.M.Fries	species	Cyperaceae	Carex	juncella		(Fr.) T.M.Fries		RU	Murmansk Region	Кандалакшский район	Олений архипелаг; о. Олений, на СЗ лагеря по литорали	на скалах	67.09664	32.41588	WGS 84	300		1981-07-23	1981	7	23	Диулина Л.А. | Новикова	Кожин М.Н.	Vascular Plant Herbarium at the Kandalaksha Strict Nature Reserve (KAND), Russia	ru	Creative Commons Attribution (CC-BY) 4.0 License	https://laplandflora.ru/#7813
7814-KAND-737	KAND	737	PreservedSpecimen		Carex acuta L.	species	Cyperaceae	Carex	acuta		L.		RU	Murmansk Region	Кандалакшский район	Северный архипелаг; о. Головин, восточный берег	низинное осоково-хвощевое болото	66.96246	32.68104	WGS 84	500		1964-08-01	1964	8	1	Бреслина И.П.	Бреслина И.П.	Vascular Plant Herbarium at the Kandalaksha Strict Nature Reserve (KAND), Russia	ru	Creative Commons Attribution (CC-BY) 4.0 License	https://laplandflora.ru/#7814
7815-KAND-738	KAND	738	PreservedSpecimen		Carex acuta L.	species	Cyperaceae	Carex	acuta		L.		RU	Murmansk Region	Кандалакшский район	Северный архипелаг; о. Вороний, 82 кв	заболоченный ивняк	67.02445	32.62196	WGS 84	850		1963-08-14	1963	8	14	Бреслина И.П.	Бреслина И.П.	Vascular Plant Herbarium at the Kandalaksha Strict Nature Reserve (KAND), Russia	ru	Creative Commons Attribution (CC-BY) 4.0 License	https://laplandflora.ru/#7815
7816-KAND-739	KAND	739	PreservedSpecimen		Carex cespitosa L.	species	Cyperaceae	Carex	cespitosa		L.		RU	Murmansk Region	Кандалакшский район	Ковдский полуостров	по краю низинного болота, на кочках	66.91038	32.62748	WGS 84	5000		1978-06-20	1978	6	20	Георгиевский А.Б.	Егорова Т.В.	Vascular Plant Herbarium at the Kandalaksha Strict Nature Reserve (KAND), Russia	ru	Creative Commons Attribution (CC-BY) 4.0 License	https://laplandflora.ru/#7816
7817-KAND-740	KAND	740	PreservedSpecimen		Carex cespitosa L.	species	Cyperaceae	Carex	cespitosa		L.		RU	Murmansk Region	Кандалакшский район	Ковдский полуостров; кв. 137	осоково-сфагновое болото с редкой сосной	66.6357	33.22333	WGS 84	500		1978-06-18	1978	6	18	Георгиевский А.Б.	Егорова Т.В.	Vascular Plant Herbarium at the Kandalaksha Strict Nature Reserve (KAND), Russia	ru	Creative Commons Attribution (CC-BY) 4.0 License	https://laplandflora.ru/#7817
7818-KAND-741	KAND	741	PreservedSpecimen		Carex juncella (Fr.) T.M.Fries	species	Cyperaceae	Carex	juncella		(Fr.) T.M.Fries		RU	Murmansk Region	Кандалакшский район	Ковдский полуостров; кв. 128	елово-березовый злаково-разнотравный заболоченный лес в воде западин, обильно	66.66727	33.13561	WGS 84	700		1979-07-07	1979	7	7	Георгиевский А.Б.	Егорова Т.В.	Vascular Plant Herbarium at the Kandalaksha Strict Nature Reserve (KAND), Russia	ru	Creative Commons Attribution (CC-BY) 4.0 License	https://laplandflora.ru/#7818
7819-KAND-742	KAND	742	PreservedSpecimen		Carex acuta L.	species	Cyperaceae	Carex	acuta		L.		RU	Murmansk Region	Кандалакшский район	Северный архипелаг; о. Головин, восточный берег	низинное осоково-хвощевое болото	66.96246	32.68104	WGS 84	500		1964-08-01	1964	8	1	Бреслина И.П.	Бреслина И.П.	Vascular Plant Herbarium at the Kandalaksha Strict Nature Reserve (KAND), Russia	ru	Creative Commons Attribution (CC-BY) 4.0 License	https://laplandflora.ru/#7819
7820-KAND-743	KAND	743	PreservedSpecimen		Carex juncella (Fr.) T.M.Fries	species	Cyperaceae	Carex	juncella		(Fr.) T.M.Fries		RU	Murmansk Region	Терский район	Порья губа; о. Озерчанка, площадка № 32 (6)	вороничник овсянницевый, у края скальной ванны	66.67724	33.88622	WGS 84	500		1982-07-23	1982	7	23	аноним	Кожин М.Н.	Vascular Plant Herbarium at the Kandalaksha Strict Nature Reserve (KAND), Russia	ru	Creative Commons Attribution (CC-BY) 4.0 License	https://laplandflora.ru/#7820
7821-KAND-744	KAND	744	PreservedSpecimen		Carex juncella (Fr.) T.M.Fries	species	Cyperaceae	Carex	juncella		(Fr.) T.M.Fries		RU	Murmansk Region	Кандалакшский район	Олений архипелаг; о. Олений, оз. Нижнее Большое		67.0812	32.40236	WGS 84	350		1986-08-13	1986	8	13	Гондаренко С.А.	Кожин М.Н.	Vascular Plant Herbarium at the Kandalaksha Strict Nature Reserve (KAND), Russia	ru	Creative Commons Attribution (CC-BY) 4.0 License	https://laplandflora.ru/#7821
7822-KAND-745	KAND	745	PreservedSpecimen		Carex acuta L.	species	Cyperaceae	Carex	acuta		L.		RU	Murmansk Region	Кандалакшский район	о. Великий; кв. 24 близ виз.I	осоково-сфагновое болотце в низинке в лесу	66.61304	33.26016	WGS 84	1400		1964-08-08	1964	8	8	Вехов В.Н.	Вехов В.Н.	Vascular Plant Herbarium at the Kandalaksha Strict Nature Reserve (KAND), Russia	ru	Creative Commons Attribution (CC-BY) 4.0 License	https://laplandflora.ru/#7822
7823-KAND-746	KAND	746	PreservedSpecimen		Carex acuta L.	species	Cyperaceae	Carex	acuta		L.		RU	Murmansk Region	Кандалакшский район	о. Великий; кв. 24 близ виз.I	осоково-сфагновое болотце в низинке в лесу	66.61304	33.26016	WGS 84	1400		1964-08-08	1964	8	8	Вехов В.Н.	Вехов В.Н.	Vascular Plant Herbarium at the Kandalaksha Strict Nature Reserve (KAND), Russia	ru	Creative Commons Attribution (CC-BY) 4.0 License	https://laplandflora.ru/#7823
7824-KAND-747	KAND	747	PreservedSpecimen		Carex loliacea L.	species	Cyperaceae	Carex	loliacea		L.		RU	Murmansk Region	Кандалакшский район	Олений архипелаг; о. Овечий, центральная часть острова	болото	67.09379	32.46108	WGS 84	300		1982-07-29	1982	7	29	Хренова Н.Г.	Воробьева Е.Г.	Vascular Plant Herbarium at the Kandalaksha Strict Nature Reserve (KAND), Russia	ru	Creative Commons Attribution (CC-BY) 4.0 License	https://laplandflora.ru/#7824
7825-KAND-748	KAND	748	PreservedSpecimen		Carex acuta L.	species	Cyperaceae	Carex	acuta		L.		RU	Murmansk Region	Кандалакшский район	Олений архипелаг; о. Олений, оз. Верхнее Большое, юго-западная часть, описание № 13	в воде	67.085	32.39974	WGS 84	150		1986-08-06	1986	8	6	Хренова Н.Г.	Кожин М.Н.	Vascular Plant Herbarium at the Kandalaksha Strict Nature Reserve (KAND), Russia	ru	Creative Commons Attribution (CC-BY) 4.0 License	https://laplandflora.ru/#7825
7826-KAND-749	KAND	749	PreservedSpecimen		Carex juncella (Fr.) T.M.Fries	species	Cyperaceae	Carex	juncella		(Fr.) T.M.Fries		RU	Murmansk Region	Кандалакшский район	Олений архипелаг; о. Олений, оз. Верхнее Большое, северная часть		67.0881	32.39362	WGS 84	150		1986-08-08	1986	8	8	Хренова Н.Г.	Кожин М.Н.	Vascular Plant Herbarium at the Kandalaksha Strict Nature Reserve (KAND), Russia	ru	Creative Commons Attribution (CC-BY) 4.0 License	https://laplandflora.ru/#7826
7827-KAND-750	KAND	750	PreservedSpecimen		Carex acuta L.	species	Cyperaceae	Carex	acuta		L.		RU	Murmansk Region	Кандалакшский район	Олений архипелаг; о. Олений, оз. Сплавинное		67.08612	32.38111	WGS 84	150		1986-08-12	1986	8	12	Хренова Н.Г.	Хренова Н.Г.	Vascular Plant Herbarium at the Kandalaksha Strict Nature Reserve (KAND), Russia	ru	Creative Commons Attribution (CC-BY) 4.0 License	https://laplandflora.ru/#7827
7828-KAND-751	KAND	751	PreservedSpecimen		Carex acuta L.	species	Cyperaceae	Carex	acuta		L.		RU	Murmansk Region	Кандалакшский район	Тарасиха архипелаг; о. Чаячья луда	низинка, сыро	66.82976	32.75727	WGS 84	100		1976-08-19	1976	8	19	Родионова Е.Г.	Родионова Е.Г.	Vascular Plant Herbarium at the Kandalaksha Strict Nature Reserve (KAND), Russia	ru	Creative Commons Attribution (CC-BY) 4.0 License	https://laplandflora.ru/#7828
7829-KAND-752	KAND	752	PreservedSpecimen		Carex lasiocarpa L.f.	species	Cyperaceae	Carex	lasiocarpa		L.f.		RU	Murmansk Region	Кандалакшский район	Ковдский полуостров; кв. 127	по берегу лесного озерка	66.66442	33.11139	WGS 84	700		1978-06-26	1978	6	26	Георгиевский А.Б.	Егорова Т.В.	Vascular Plant Herbarium at the Kandalaksha Strict Nature Reserve (KAND), Russia	ru	Creative Commons Attribution (CC-BY) 4.0 License	https://laplandflora.ru/#7829
7830-KAND-753	KAND	753	PreservedSpecimen		Carex lasiocarpa L.f.	species	Cyperaceae	Carex	lasiocarpa		L.f.		RU	Murmansk Region	Кандалакшский район	Ковдский полуостров; кв. 137	верховое и переходные болота	66.6357	33.22333	WGS 84	500		1978-06-20	1978	6	20	Георгиевский А.Б.	Егорова Т.В.	Vascular Plant Herbarium at the Kandalaksha Strict Nature Reserve (KAND), Russia	ru	Creative Commons Attribution (CC-BY) 4.0 License	https://laplandflora.ru/#7830
7831-KAND-754	KAND	754	PreservedSpecimen		Carex globularis L.	species	Cyperaceae	Carex	globularis		L.		RU	Murmansk Region	Кандалакшский район	Северный архипелаг; о. Ряжков, у озера	болото	67.01891	32.55057	WGS 84	400		1976-09-03	1976	9	3	Кузнецова	Кожин М.Н.	Vascular Plant Herbarium at the Kandalaksha Strict Nature Reserve (KAND), Russia	ru	Creative Commons Attribution (CC-BY) 4.0 License	https://laplandflora.ru/#7831
7832-KAND-755	KAND	755	PreservedSpecimen		Carex globularis L.	species	Cyperaceae	Carex	globularis		L.		RU	Murmansk Region	Кандалакшский район	Северный архипелаг; о. Ряжков, у озера	болото	67.01891	32.55057	WGS 84	400		1976-09-03	1976	9	3	Кузнецова	Кожин М.Н.	Vascular Plant Herbarium at the Kandalaksha Strict Nature Reserve (KAND), Russia	ru	Creative Commons Attribution (CC-BY) 4.0 License	https://laplandflora.ru/#7832
7833-KAND-756	KAND	756	PreservedSpecimen		Carex lasiocarpa L.f.	species	Cyperaceae	Carex	lasiocarpa		L.f.		RU	Murmansk Region	Кандалакшский район	Олений архипелаг; о. Олений, оз. Верхнее Большое, северная часть		67.0881	32.39362	WGS 84	150		1986-08-05	1986	8	5	Хренова Н.Г.	Кожин М.Н.	Vascular Plant Herbarium at the Kandalaksha Strict Nature Reserve (KAND), Russia	ru	Creative Commons Attribution (CC-BY) 4.0 License	https://laplandflora.ru/#7833
7834-KAND-757	KAND	757	PreservedSpecimen		Carex globularis L.	species	Cyperaceae	Carex	globularis		L.		RU	Murmansk Region	Кандалакшский район	Лувеньгский архипелаг; остров 2	болото в скальной ванне	67.11042	32.62942	WGS 84	5000		1976-07-15	1976	7	15	Воробьева Е.Г.	Кожин М.Н.	Vascular Plant Herbarium at the Kandalaksha Strict Nature Reserve (KAND), Russia	ru	Creative Commons Attribution (CC-BY) 4.0 License	https://laplandflora.ru/#7834
7835-KAND-758	KAND	758	PreservedSpecimen		Carex globularis L.	species	Cyperaceae	Carex	globularis		L.		RU	Murmansk Region	Кандалакшский район	Лувеньгский архипелаг; о. Большой Куртяжный	болото	67.10967	32.63189	WGS 84	500		1983-07-20	1983	7	20	Лаврова В.Г.	Кожин М.Н.	Vascular Plant Herbarium at the Kandalaksha Strict Nature Reserve (KAND), Russia	ru	Creative Commons Attribution (CC-BY) 4.0 License	https://laplandflora.ru/#7835
7836-KAND-759	KAND	759	PreservedSpecimen		Carex globularis L.	species	Cyperaceae	Carex	globularis		L.		RU	Murmansk Region	Кандалакшский район	Олений архипелаг; о. Олений, напротив Кандалакши	скальная ванна	67.10731	32.38671	WGS 84	500		1981-07-24	1981	7	24	Воробьева Е.Г.	Воробьева Е.Г.	Vascular Plant Herbarium at the Kandalaksha Strict Nature Reserve (KAND), Russia	ru	Creative Commons Attribution (CC-BY) 4.0 License	https://laplandflora.ru/#7836
7837-KAND-760	KAND	760	PreservedSpecimen		Carex globularis L.	species	Cyperaceae	Carex	globularis		L.		RU	Murmansk Region	Кандалакшский район	Олений архипелаг; о. Олений, напротив Кандалакши	скальная ванна	67.10731	32.38671	WGS 84	500		1981-07-24	1981	7	24	Воробьева Е.Г.	Воробьева Е.Г.	Vascular Plant Herbarium at the Kandalaksha Strict Nature Reserve (KAND), Russia	ru	Creative Commons Attribution (CC-BY) 4.0 License	https://laplandflora.ru/#7837
7838-KAND-761	KAND	761	PreservedSpecimen		Carex globularis L.	species	Cyperaceae	Carex	globularis		L.		RU	Murmansk Region	Кандалакшский район	Олений архипелаг; о. Олений, у близлежайщего озера	болото	67.09486	32.38686	WGS 84	2800		1980	1980			Федеряева	Кожин М.Н.	Vascular Plant Herbarium at the Kandalaksha Strict Nature Reserve (KAND), Russia	ru	Creative Commons Attribution (CC-BY) 4.0 License	https://laplandflora.ru/#7838
7839-KAND-762	KAND	762	PreservedSpecimen		Carex globularis L.	species	Cyperaceae	Carex	globularis		L.		RU	Murmansk Region	Кандалакшский район	Олений архипелаг; о. Олений	верховое болото по визиру	67.09486	32.38686	WGS 84	2800		1981-07-30	1981	7	30	Новожилова С.А.	Кожин М.Н.	Vascular Plant Herbarium at the Kandalaksha Strict Nature Reserve (KAND), Russia	ru	Creative Commons Attribution (CC-BY) 4.0 License	https://laplandflora.ru/#7839
7840-KAND-763	KAND	763	PreservedSpecimen		Carex globularis L.	species	Cyperaceae	Carex	globularis		L.		RU	Murmansk Region	Кандалакшский район	Олений архипелаг; о. Олений	верховое болото по визиру	67.09486	32.38686	WGS 84	2800		1981-07-30	1981	7	30	Новожилова С.А.	Кожин М.Н.	Vascular Plant Herbarium at the Kandalaksha Strict Nature Reserve (KAND), Russia	ru	Creative Commons Attribution (CC-BY) 4.0 License	https://laplandflora.ru/#7840
7841-KAND-764	KAND	764	PreservedSpecimen		Carex globularis L.	species	Cyperaceae	Carex	globularis		L.		RU	Murmansk Region	Кандалакшский район	Олений архипелаг; о. Олений		67.09486	32.38686	WGS 84	2800		1979	1979			Николаева	Кожин М.Н.	Vascular Plant Herbarium at the Kandalaksha Strict Nature Reserve (KAND), Russia	ru	Creative Commons Attribution (CC-BY) 4.0 License	https://laplandflora.ru/#7841
7842-KAND-765	KAND	765	PreservedSpecimen		Carex globularis L.	species	Cyperaceae	Carex	globularis		L.		RU	Murmansk Region	Кандалакшский район	Олений архипелаг; о. Олений		67.09486	32.38686	WGS 84	2800		1979	1979			аноним	Кожин М.Н.	Vascular Plant Herbarium at the Kandalaksha Strict Nature Reserve (KAND), Russia	ru	Creative Commons Attribution (CC-BY) 4.0 License	https://laplandflora.ru/#7842
7843-KAND-766	KAND	766	PreservedSpecimen		Carex globularis L.	species	Cyperaceae	Carex	globularis		L.		RU	Murmansk Region	Кандалакшский район	Северный архипелаг; о. Анисимов	сосняк багульниково-голубичный сфагновый	67.07138	32.57113	WGS 84	750		1964-08-16	1964	8	16	Бреслина И.П.	Раменская М.Л.	Vascular Plant Herbarium at the Kandalaksha Strict Nature Reserve (KAND), Russia	ru	Creative Commons Attribution (CC-BY) 4.0 License	https://laplandflora.ru/#7843
7844-KAND-767	KAND	767	PreservedSpecimen		Carex lasiocarpa L.f.	species	Cyperaceae	Carex	lasiocarpa		L.f.		RU	Murmansk Region	Кандалакшский район	Олений архипелаг; о. Олений		67.09486	32.38686	WGS 84	2800		1981	1981			Никитина Е.И.	Кожин М.Н.	Vascular Plant Herbarium at the Kandalaksha Strict Nature Reserve (KAND), Russia	ru	Creative Commons Attribution (CC-BY) 4.0 License	https://laplandflora.ru/#7844
7845-KAND-768	KAND	768	PreservedSpecimen		Carex lasiocarpa L.f.	species	Cyperaceae	Carex	lasiocarpa		L.f.		RU	Murmansk Region	Кандалакшский район	Олений архипелаг; о. Олений	у суходольного луга	67.09486	32.38686	WGS 84	2800		1981-08-07	1981	8	7	Диулина Л.А.	Кожин М.Н.	Vascular Plant Herbarium at the Kandalaksha Strict Nature Reserve (KAND), Russia	ru	Creative Commons Attribution (CC-BY) 4.0 License	https://laplandflora.ru/#7845
7846-KAND-769	KAND	769	PreservedSpecimen		Carex lasiocarpa L.f.	species	Cyperaceae	Carex	lasiocarpa		L.f.		RU	Murmansk Region	Кандалакшский район	Олений архипелаг; о. Олений		67.09486	32.38686	WGS 84	2800		1981	1981			Никитина Е.И.	Кожин М.Н.	Vascular Plant Herbarium at the Kandalaksha Strict Nature Reserve (KAND), Russia	ru	Creative Commons Attribution (CC-BY) 4.0 License	https://laplandflora.ru/#7846
7847-KAND-770	KAND	770	PreservedSpecimen		Carex lasiocarpa L.f.	species	Cyperaceae	Carex	lasiocarpa		L.f.		RU	Murmansk Region	Кандалакшский район	Олений архипелаг; о. Олений, около II Большого озера	болото	67.08649	32.39753	WGS 84	250		1981-07-27	1981	7	27	Воробьева Е.Г.	Воробьева Е.Г.	Vascular Plant Herbarium at the Kandalaksha Strict Nature Reserve (KAND), Russia	ru	Creative Commons Attribution (CC-BY) 4.0 License	https://laplandflora.ru/#7847
7848-KAND-771	KAND	771	PreservedSpecimen		Carex lasiocarpa L.f.	species	Cyperaceae	Carex	lasiocarpa		L.f.		RU	Murmansk Region	Кандалакшский район	Северный архипелаг; о. Ряжков, у озера	болото	67.01891	32.55057	WGS 84	400		1976-09-03	1976	9	3	Кузнецова	Воробьева Е.Г.	Vascular Plant Herbarium at the Kandalaksha Strict Nature Reserve (KAND), Russia	ru	Creative Commons Attribution (CC-BY) 4.0 License	https://laplandflora.ru/#7848
7849-KAND-772	KAND	772	PreservedSpecimen		Carex lasiocarpa L.f.	species	Cyperaceae	Carex	lasiocarpa		L.f.		RU	Murmansk Region	Кандалакшский район	Северный архипелаг; о. Ряжков, у озера	болото	67.01891	32.55057	WGS 84	400		1976-09-03	1976	9	3	Кузнецова	Воробьева Е.Г.	Vascular Plant Herbarium at the Kandalaksha Strict Nature Reserve (KAND), Russia	ru	Creative Commons Attribution (CC-BY) 4.0 License	https://laplandflora.ru/#7849
7850-KAND-773	KAND	773	PreservedSpecimen		Carex lasiocarpa L.f.	species	Cyperaceae	Carex	lasiocarpa		L.f.		RU	Murmansk Region	Кандалакшский район	Северный архипелаг; о. Ряжков, у озера	болото	67.01891	32.55057	WGS 84	400		1976-09-03	1976	9	3	Кузнецова	Воробьева Е.Г.	Vascular Plant Herbarium at the Kandalaksha Strict Nature Reserve (KAND), Russia	ru	Creative Commons Attribution (CC-BY) 4.0 License	https://laplandflora.ru/#7850
7851-KAND-774	KAND	774	PreservedSpecimen		Carex lasiocarpa L.f.	species	Cyperaceae	Carex	lasiocarpa		L.f.		RU	Murmansk Region	Кандалакшский район	Олений архипелаг; о. Олений	болото	67.09486	32.38686	WGS 84	2800		1979	1979			аноним	Воробьева Е.Г.	Vascular Plant Herbarium at the Kandalaksha Strict Nature Reserve (KAND), Russia	ru	Creative Commons Attribution (CC-BY) 4.0 License	https://laplandflora.ru/#7851
7852-KAND-775	KAND	775	PreservedSpecimen		Carex lasiocarpa L.f.	species	Cyperaceae	Carex	lasiocarpa		L.f.		RU	Murmansk Region	Кандалакшский район	Олений архипелаг; о. Олений, в истоке ручья 1 Большого озера	в воде	67.08133	32.41097	WGS 84	50		1979-07-21	1979	7	21	Воробьева Е.Г.	Воробьева Е.Г.	Vascular Plant Herbarium at the Kandalaksha Strict Nature Reserve (KAND), Russia	ru	Creative Commons Attribution (CC-BY) 4.0 License	https://laplandflora.ru/#7852
7853-KAND-776	KAND	776	PreservedSpecimen		Carex lasiocarpa L.f.	species	Cyperaceae	Carex	lasiocarpa		L.f.		RU	Murmansk Region	Кандалакшский район	Олений архипелаг; о. Олений	болото	67.09486	32.38686	WGS 84	2800		1979-07-20	1979	7	20	Воробьева Е.Г.	Воробьева Е.Г.	Vascular Plant Herbarium at the Kandalaksha Strict Nature Reserve (KAND), Russia	ru	Creative Commons Attribution (CC-BY) 4.0 License	https://laplandflora.ru/#7853
7854-KAND-777	KAND	777	PreservedSpecimen		Carex lasiocarpa L.f.	species	Cyperaceae	Carex	lasiocarpa		L.f.		RU	Murmansk Region	Кандалакшский район	Олений архипелаг; о. Олений	у ручья	67.09486	32.38686	WGS 84	2800		1979-07-20	1979	7	20	Воробьева Е.Г.	Воробьева Е.Г.	Vascular Plant Herbarium at the Kandalaksha Strict Nature Reserve (KAND), Russia	ru	Creative Commons Attribution (CC-BY) 4.0 License	https://laplandflora.ru/#7854
7855-KAND-778	KAND	778	PreservedSpecimen		Carex lasiocarpa L.f.	species	Cyperaceae	Carex	lasiocarpa		L.f.		RU	Murmansk Region	Кандалакшский район	Олений архипелаг; о. Олений	у ручья	67.09486	32.38686	WGS 84	2800		1979-07-20	1979	7	20	Воробьева Е.Г.	Воробьева Е.Г.	Vascular Plant Herbarium at the Kandalaksha Strict Nature Reserve (KAND), Russia	ru	Creative Commons Attribution (CC-BY) 4.0 License	https://laplandflora.ru/#7855
7856-KAND-779	KAND	779	PreservedSpecimen		Carex lasiocarpa L.f.	species	Cyperaceae	Carex	lasiocarpa		L.f.		RU	Murmansk Region	Кандалакшский район	Олений архипелаг; о. Олений	у ручья	67.09486	32.38686	WGS 84	2800		1979-07-20	1979	7	20	Воробьева Е.Г.	Воробьева Е.Г.	Vascular Plant Herbarium at the Kandalaksha Strict Nature Reserve (KAND), Russia	ru	Creative Commons Attribution (CC-BY) 4.0 License	https://laplandflora.ru/#7856
7857-KAND-780	KAND	780	PreservedSpecimen		Carex lasiocarpa L.f.	species	Cyperaceae	Carex	lasiocarpa		L.f.		RU	Murmansk Region	Терский район	Порья губа; о. Медвежий, описание 28	болото	66.72448	33.68672	WGS 84	150		1982-07-23	1982	7	23	аноним	Кожин М.Н.	Vascular Plant Herbarium at the Kandalaksha Strict Nature Reserve (KAND), Russia	ru	Creative Commons Attribution (CC-BY) 4.0 License	https://laplandflora.ru/#7857
7858-KAND-781	KAND	781	PreservedSpecimen	M-0250	Carex cespitosa L.	species	Cyperaceae	Carex	cespitosa		L.		RU	Murmansk Region	Терский район	Турий мыс; кв. 173, окрестности Макунского кордона	болотце вдоль ручья	66.54931	34.56556	WGS 84	50		1999-08-17	1999	8	17	Ковальский С.В. | Сафонова А.Ю. | Соколов Д.Д.	Новиков В.С.	Vascular Plant Herbarium at the Kandalaksha Strict Nature Reserve (KAND), Russia	ru	Creative Commons Attribution (CC-BY) 4.0 License	https://laplandflora.ru/#7858
7859-KAND-782	KAND	782	PreservedSpecimen		Carex cespitosa L.	species	Cyperaceae	Carex	cespitosa		L.		RU	Murmansk Region	Кандалакшский район	о. Великий; кв. 54	осоковое болото	66.56731	33.4121	WGS 84	750		1963-07-03	1963	7	3	Вехов В.Н.	Вехов В.Н.	Vascular Plant Herbarium at the Kandalaksha Strict Nature Reserve (KAND), Russia	ru	Creative Commons Attribution (CC-BY) 4.0 License	https://laplandflora.ru/#7859
7860-KAND-783	KAND	783	PreservedSpecimen		Carex juncella (Fr.) T.M.Fries	species	Cyperaceae	Carex	juncella		(Fr.) T.M.Fries		RU	Murmansk Region	Кандалакшский район	о. Великий; кв. 79	ельник брусничник в долине ручья	66.54788	33.39876	WGS 84	500		1963-06-29	1963	6	29	Вехов В.Н.	Вехов В.Н.	Vascular Plant Herbarium at the Kandalaksha Strict Nature Reserve (KAND), Russia	ru	Creative Commons Attribution (CC-BY) 4.0 License	https://laplandflora.ru/#7860
7861-KAND-784	KAND	784	PreservedSpecimen		Carex juncella (Fr.) T.M.Fries	species	Cyperaceae	Carex	juncella		(Fr.) T.M.Fries		RU	Murmansk Region	Терский район	Порья губа; о. Медвежий	болото	66.72448	33.68672	WGS 84	150		1982-07-23	1982	7	23	аноним	Кожин М.Н.	Vascular Plant Herbarium at the Kandalaksha Strict Nature Reserve (KAND), Russia	ru	Creative Commons Attribution (CC-BY) 4.0 License	https://laplandflora.ru/#7861
7862-KAND-785	KAND	785	PreservedSpecimen		Carex cespitosa L.	species	Cyperaceae	Carex	cespitosa		L.		RU	Murmansk Region	Терский район	Порья губа; о. Большой Седловатый, Описание 13	воронично-разнотравная замоховелая луговина (около …)	66.69556	33.65709	WGS 84	330		1982-07-05	1982	7	5	аноним		Vascular Plant Herbarium at the Kandalaksha Strict Nature Reserve (KAND), Russia	ru	Creative Commons Attribution (CC-BY) 4.0 License	https://laplandflora.ru/#7862
7863-KAND-786	KAND	786	PreservedSpecimen		Carex juncella (Fr.) T.M.Fries	species	Cyperaceae	Carex	juncella		(Fr.) T.M.Fries		RU	Murmansk Region	Терский район	Порья губа; Шушпаний мыс	кочки в воде очень маленькой, повидимому пересыхающей, лесной ламбины сама образует кочки	66.803	33.65426	WGS 84	500		1984-06-30	1984	6	30	Бреслина И.П.	Алексеев Ю.Е.	Vascular Plant Herbarium at the Kandalaksha Strict Nature Reserve (KAND), Russia	ru	Creative Commons Attribution (CC-BY) 4.0 License	https://laplandflora.ru/#7863
7864-KAND-787	KAND	787	PreservedSpecimen		Carex juncella (Fr.) T.M.Fries	species	Cyperaceae	Carex	juncella		(Fr.) T.M.Fries		RU	Murmansk Region	Терский район	Порья губа; о. Большая Каравашка	микроболотце среди вороничника	66.71876	33.78811	WGS 84	50		1977-07-13	1977	7	13	Бреслина И.П.	Кожин М.Н.	Vascular Plant Herbarium at the Kandalaksha Strict Nature Reserve (KAND), Russia	ru	Creative Commons Attribution (CC-BY) 4.0 License	https://laplandflora.ru/#7864
7865-KAND-788	KAND	788	PreservedSpecimen		Carex cespitosa L.	species	Cyperaceae	Carex	cespitosa		L.		RU	Murmansk Region	Терский район	Порья губа; о. Озерчанка	осоковое переходное болото	66.67724	33.88622	WGS 84	500		1971-07-15	1971	7	15	Царькова В.А.	Родионова Е.Г.	Vascular Plant Herbarium at the Kandalaksha Strict Nature Reserve (KAND), Russia	ru	Creative Commons Attribution (CC-BY) 4.0 License	https://laplandflora.ru/#7865
7866-KAND-789	KAND	789	PreservedSpecimen		Carex acuta L.	species	Cyperaceae	Carex	acuta		L.		RU	Murmansk Region	Терский район	Порья губа; о. III Столбовая луда	у скальной ванны	66.67547	33.78742	WGS 84	200		1982-07-14	1982	7	14	аноним	Кожин М.Н.	Vascular Plant Herbarium at the Kandalaksha Strict Nature Reserve (KAND), Russia	ru	Creative Commons Attribution (CC-BY) 4.0 License	https://laplandflora.ru/#7866
7867-KAND-790	KAND	790	PreservedSpecimen		Carex juncella (Fr.) T.M.Fries	species	Cyperaceae	Carex	juncella		(Fr.) T.M.Fries		RU	Murmansk Region	Кандалакшский район	Тарасиха архипелаг; о. Тарасиха, северо-западный берег	опушка леса, большая кочка	66.82064	32.72137	WGS 84	500		1979-07-11	1979	7	11	аноним	Кожин М.Н.	Vascular Plant Herbarium at the Kandalaksha Strict Nature Reserve (KAND), Russia	ru	Creative Commons Attribution (CC-BY) 4.0 License	https://laplandflora.ru/#7867
7868-KAND-791	KAND	791	PreservedSpecimen		Carex juncella (Fr.) T.M.Fries	species	Cyperaceae	Carex	juncella		(Fr.) T.M.Fries		RU	Murmansk Region	Кольский район	Дальние Зеленцы; кут губы Ярнышной, устье ярнышного ручья, левый берег, пойма, около моста. Место нарушенное и поздно сошел снег, Точка 2	нарушенная кустарниково-злаково-разнотравная лужайка	69.08476	36.05212	WGS 84	200		1999-07-14	1999	7	14	Виталь А.Д.	Соколов Д.Д.	Vascular Plant Herbarium at the Kandalaksha Strict Nature Reserve (KAND), Russia	ru	Creative Commons Attribution (CC-BY) 4.0 License	https://laplandflora.ru/#7868
7869-KAND-792	KAND	792	PreservedSpecimen		Carex juncella (Fr.) T.M.Fries	species	Cyperaceae	Carex	juncella		(Fr.) T.M.Fries		RU	Murmansk Region	Кандалакшский район	Северный архипелаг; о. Докучеиха	плотные кочки у болота	66.96389	32.64453	WGS 84	400		1979-07-02	1979	7	2	Воробьева Е.Г.	Соколов Д.Д.	Vascular Plant Herbarium at the Kandalaksha Strict Nature Reserve (KAND), Russia	ru	Creative Commons Attribution (CC-BY) 4.0 License	https://laplandflora.ru/#7869
7870-KAND-793	KAND	793	PreservedSpecimen		Carex cespitosa L.	species	Cyperaceae	Carex	cespitosa		L.		RU	Murmansk Region	Кандалакшский район	Тарасиха архипелаг; о. Тарасиха, северо-западный берег	опушка леса, большая кочка	66.82315	32.71389	WGS 84	500		1979-07-11	1979	7	11	Воробьева Е.Г.	Соколов Д.Д.	Vascular Plant Herbarium at the Kandalaksha Strict Nature Reserve (KAND), Russia	ru	Creative Commons Attribution (CC-BY) 4.0 License	https://laplandflora.ru/#7870
7871-KAND-794	KAND	794	PreservedSpecimen		Carex juncella (Fr.) T.M.Fries	species	Cyperaceae	Carex	juncella		(Fr.) T.M.Fries		RU	Murmansk Region	Кандалакшский район	Олений архипелаг; о. Еловый	болото	67.0918	32.49606	WGS 84	250		1979	1979			Воробьева Е.Г.	Соколов Д.Д.	Vascular Plant Herbarium at the Kandalaksha Strict Nature Reserve (KAND), Russia	ru	Creative Commons Attribution (CC-BY) 4.0 License	https://laplandflora.ru/#7871
7872-KAND-795	KAND	795	PreservedSpecimen		Carex juncella (Fr.) T.M.Fries	species	Cyperaceae	Carex	juncella		(Fr.) T.M.Fries		RU	Murmansk Region	Кандалакшский район	Северный архипелаг; о. Большой Ломнишный, по визиру	болотце, в воде	66.97024	32.63039	WGS 84	500		1979-07-02	1979	7	2	Воробьева Е.Г.	Соколов Д.Д.	Vascular Plant Herbarium at the Kandalaksha Strict Nature Reserve (KAND), Russia	ru	Creative Commons Attribution (CC-BY) 4.0 License	https://laplandflora.ru/#7872
7873-KAND-796	KAND	796	PreservedSpecimen		Carex juncella (Fr.) T.M.Fries	species	Cyperaceae	Carex	juncella		(Fr.) T.M.Fries		RU	Murmansk Region	Кандалакшский район	Ковдский полуостров; кв. 128	елово-березовый разнотравно-осоковый приручейный лес обильно, по кочкам	66.66727	33.13561	WGS 84	700		1979-07-09	1979	7	9	Георгиевский А.Б.	Кожин М.Н.	Vascular Plant Herbarium at the Kandalaksha Strict Nature Reserve (KAND), Russia	ru	Creative Commons Attribution (CC-BY) 4.0 License	https://laplandflora.ru/#7873
7874-KAND-797	KAND	797	PreservedSpecimen		Carex juncella (Fr.) T.M.Fries	species	Cyperaceae	Carex	juncella		(Fr.) T.M.Fries		RU	Murmansk Region	Кандалакшский район	Ковдский полуостров; кв. 128	елово-березовый разнотравно-осоковый приручейный лес обильно, по кочкам	66.66727	33.13561	WGS 84	700		1979-07-09	1979	7	9	Георгиевский А.Б.	Кожин М.Н.	Vascular Plant Herbarium at the Kandalaksha Strict Nature Reserve (KAND), Russia	ru	Creative Commons Attribution (CC-BY) 4.0 License	https://laplandflora.ru/#7874
7875-KAND-798	KAND	798	PreservedSpecimen		Carex juncella (Fr.) T.M.Fries	species	Cyperaceae	Carex	juncella		(Fr.) T.M.Fries		RU	Murmansk Region	Кандалакшский район	Лувеньгский архипелаг; о. Бережной Власов, восточный берег	болото	67.08424	32.68901	WGS 84	1100		1983-08-08	1983	8	8	Лаврова В.Г.	Кожин М.Н.	Vascular Plant Herbarium at the Kandalaksha Strict Nature Reserve (KAND), Russia	ru	Creative Commons Attribution (CC-BY) 4.0 License	https://laplandflora.ru/#7875
7876-KAND-799	KAND	799	PreservedSpecimen		Carex acuta L.	species	Cyperaceae	Carex	acuta		L.		RU	Murmansk Region	Кандалакшский район	Северный архипелаг; о. Лодейный, оз. Питьевое	в ельнике за губой	67.04388	32.57588	WGS 84	200		1985-07-30	1985	7	30	Хренова Н.Г.	Хренова Н.Г.	Vascular Plant Herbarium at the Kandalaksha Strict Nature Reserve (KAND), Russia	ru	Creative Commons Attribution (CC-BY) 4.0 License	https://laplandflora.ru/#7876
7877-KAND-800	KAND	800	PreservedSpecimen		Carex cespitosa L.	species	Cyperaceae	Carex	cespitosa		L.		RU	Murmansk Region	Кандалакшский район	о. Великий; кв. 54	осоковое болото	66.56731	33.4121	WGS 84	750		1963-07-03	1963	7	3	Богданова Н.Е. | Вехов В.Н.	Богданова Н.Е. | Вехов В.Н.	Vascular Plant Herbarium at the Kandalaksha Strict Nature Reserve (KAND), Russia	ru	Creative Commons Attribution (CC-BY) 4.0 License	https://laplandflora.ru/#7877
7878-KAND-801	KAND	801	PreservedSpecimen		Carex cespitosa L.	species	Cyperaceae	Carex	cespitosa		L.		RU	Murmansk Region	Кандалакшский район	Кибринский архипелаг; о. Смородинная Кибринская луда	огромные кочки в березняке	66.93392	32.82507	WGS 84	100		1976-08-26	1976	8	26	Воробьева Е.Г.	Воробьева Е.Г.	Vascular Plant Herbarium at the Kandalaksha Strict Nature Reserve (KAND), Russia	ru	Creative Commons Attribution (CC-BY) 4.0 License	https://laplandflora.ru/#7878
7879-KAND-802	KAND	802	PreservedSpecimen		Carex cespitosa L.	species	Cyperaceae	Carex	cespitosa		L.		RU	Murmansk Region	Кандалакшский район	Кибринский архипелаг; о. Смородинная Кибринская луда	огромные кочки в березняке	66.93392	32.82507	WGS 84	100		1976-08-26	1976	8	26	Воробьева Е.Г.	Воробьева Е.Г.	Vascular Plant Herbarium at the Kandalaksha Strict Nature Reserve (KAND), Russia	ru	Creative Commons Attribution (CC-BY) 4.0 License	https://laplandflora.ru/#7879
7880-KAND-803	KAND	803	PreservedSpecimen		Carex cespitosa L.	species	Cyperaceae	Carex	cespitosa		L.		RU	Murmansk Region	Кандалакшский район	Ковдский полуостров; кв. 137	у опушки леса на приморском лугу	66.6357	33.22333	WGS 84	500		1978-07-08	1978	7	8	Георгиевский А.Б.	Егорова Т.В.	Vascular Plant Herbarium at the Kandalaksha Strict Nature Reserve (KAND), Russia	ru	Creative Commons Attribution (CC-BY) 4.0 License	https://laplandflora.ru/#7880
7881-KAND-804	KAND	804	PreservedSpecimen		Carex acuta L.	species	Cyperaceae	Carex	acuta		L.		RU	Murmansk Region	Кандалакшский район	Ковдский полуостров; кв. 127, к северо-востоку от озерка	ельник разнотравно-морошково-сфагновый (заболоченный)	66.66616	33.10392	WGS 84	50		1979-07-27	1979	7	27	Георгиевский А.Б. | Косовская О.	Егорова Т.В.	Vascular Plant Herbarium at the Kandalaksha Strict Nature Reserve (KAND), Russia	ru	Creative Commons Attribution (CC-BY) 4.0 License	https://laplandflora.ru/#7881
7882-KAND-805	KAND	805	PreservedSpecimen		Carex juncella (Fr.) T.M.Fries	species	Cyperaceae	Carex	juncella		(Fr.) T.M.Fries		RU	Murmansk Region	Кандалакшский район	Кибринский архипелаг; о. Северная Кибринская луда	кочки в вороничнике	66.93651	32.81791	WGS 84	160		1976-07-26	1976	7	26	Воробьева Е.Г.	Соколов Д.Д.	Vascular Plant Herbarium at the Kandalaksha Strict Nature Reserve (KAND), Russia	ru	Creative Commons Attribution (CC-BY) 4.0 License	https://laplandflora.ru/#7882
7883-KAND-806	KAND	806	PreservedSpecimen		Carex juncella (Fr.) T.M.Fries	species	Cyperaceae	Carex	juncella		(Fr.) T.M.Fries		RU	Murmansk Region	Кандалакшский район	Кибринский архипелаг; о. Северная Кибринская луда	кочки в вороничнике	66.93651	32.81791	WGS 84	160		1976-07-26	1976	7	26	Воробьева Е.Г.	Соколов Д.Д.	Vascular Plant Herbarium at the Kandalaksha Strict Nature Reserve (KAND), Russia	ru	Creative Commons Attribution (CC-BY) 4.0 License	https://laplandflora.ru/#7883
7884-KAND-807	KAND	807	PreservedSpecimen	61	Carex cespitosa L.	species	Cyperaceae	Carex	cespitosa		L.		RU	Murmansk Region	Терский район	Порья губа; Педунов мыс, близ Дальнего озера	травяной лес образует кочки	66.7179	33.60538	WGS 84	500		1984-06-19	1984	6	19	Бреслина И.П.	Бреслина И.П.	Vascular Plant Herbarium at the Kandalaksha Strict Nature Reserve (KAND), Russia	ru	Creative Commons Attribution (CC-BY) 4.0 License	https://laplandflora.ru/#7884
7885-KAND-808	KAND	808	PreservedSpecimen	22	Carex cespitosa L.	species	Cyperaceae	Carex	cespitosa		L.		RU	Murmansk Region	Терский район	Порья губа; Педунов мыс	мочажинное болото системы питьевого озера, берег мочажины	66.7179	33.60538	WGS 84	500		1984-06-28	1984	6	28	Бреслина И.П.	Бреслина И.П.	Vascular Plant Herbarium at the Kandalaksha Strict Nature Reserve (KAND), Russia	ru	Creative Commons Attribution (CC-BY) 4.0 License	https://laplandflora.ru/#7885
7886-KAND-809	KAND	809	PreservedSpecimen		Carex nigra (L.) Reichard	species	Cyperaceae	Carex	nigra		(L.) Reichard		RU	Murmansk Region	Кандалакшский район	г. Кандалакша; склон Караула	подножье около скотного двора, сырая почва	67.13142	32.4406	WGS 84	500		1963-06-09	1963	6	9	Бреслина И.П.	Бреслина И.П.	Vascular Plant Herbarium at the Kandalaksha Strict Nature Reserve (KAND), Russia	ru	Creative Commons Attribution (CC-BY) 4.0 License	https://laplandflora.ru/#7886
7887-KAND-810	KAND	810	PreservedSpecimen		Carex acuta L.	species	Cyperaceae	Carex	acuta		L.		RU	Murmansk Region	Кандалакшский район	о. Великий; кв. 80	небольшое осоковое болото	66.54487	33.28546	WGS 84	500		1963-06-25	1963	6	25	Вехов В.Н.	Вехов В.Н.	Vascular Plant Herbarium at the Kandalaksha Strict Nature Reserve (KAND), Russia	ru	Creative Commons Attribution (CC-BY) 4.0 License	https://laplandflora.ru/#7887
7888-KAND-811	KAND	811	PreservedSpecimen		Carex acuta L.	species	Cyperaceae	Carex	acuta		L.		RU	Murmansk Region	Кандалакшский район	о. Великий; кв. 54, Подворочья губа	осоковое болото, примыкающее к приморскому лугу понижение с водой	66.56731	33.4121	WGS 84	750		1963-07-20	1963	7	20	Бакеева Л. | Дворцовская Н.	Бакеева Л. | Дворцовская Н.	Vascular Plant Herbarium at the Kandalaksha Strict Nature Reserve (KAND), Russia	ru	Creative Commons Attribution (CC-BY) 4.0 License	https://laplandflora.ru/#7888
7889-KAND-812	KAND	812	PreservedSpecimen		Carex acuta L.	species	Cyperaceae	Carex	acuta		L.		RU	Murmansk Region	Кандалакшский район	Северный архипелаг; о. Вороний	заболоченный ивняк	67.02445	32.62196	WGS 84	850		1963-08-14	1963	8	14	Бреслина И.П.	Бреслина И.П.	Vascular Plant Herbarium at the Kandalaksha Strict Nature Reserve (KAND), Russia	ru	Creative Commons Attribution (CC-BY) 4.0 License	https://laplandflora.ru/#7889
7890-KAND-813	KAND	813	PreservedSpecimen		Carex acuta L.	species	Cyperaceae	Carex	acuta		L.		RU	Murmansk Region	Кандалакшский район	Северный архипелаг; о. Головин, восточный берег	низинное осоково-хвощевое болото	66.96246	32.68104	WGS 84	500		1964-08-01	1964	8	1	Бреслина И.П.	Бреслина И.П.	Vascular Plant Herbarium at the Kandalaksha Strict Nature Reserve (KAND), Russia	ru	Creative Commons Attribution (CC-BY) 4.0 License	https://laplandflora.ru/#7890
7891-KAND-814	KAND	814	PreservedSpecimen		Carex acuta L.	species	Cyperaceae	Carex	acuta		L.		RU	Murmansk Region	Кандалакшский район	о. Великий; кв. 73	заболоченная опушка леса	66.55205	33.26314	WGS 84	500		1963-06-25	1963	6	25	Вехов В.Н.	Вехов В.Н.	Vascular Plant Herbarium at the Kandalaksha Strict Nature Reserve (KAND), Russia	ru	Creative Commons Attribution (CC-BY) 4.0 License	https://laplandflora.ru/#7891
7892-KAND-815	KAND	815	PreservedSpecimen		Carex acuta L.	species	Cyperaceae	Carex	acuta		L.		RU	Murmansk Region	Кандалакшский район	о. Великий; кв. 54, Подворочья губа	осоковое болото, примыкающее к приморскому лугу понижение с водой	66.56731	33.4121	WGS 84	750		1963-07-20	1963	7	20	Бакеева Л. | Дворцовская Н.	Бакеева Л. | Дворцовская Н.	Vascular Plant Herbarium at the Kandalaksha Strict Nature Reserve (KAND), Russia	ru	Creative Commons Attribution (CC-BY) 4.0 License	https://laplandflora.ru/#7892
7893-KAND-816	KAND	816	PreservedSpecimen		Carex aquatilis Wahlenb.	species	Cyperaceae	Carex	aquatilis		Wahlenb.		RU	Murmansk Region	Кандалакшский район	Ковдский полуостров; кв. 138	переходное болото	66.63927	33.2642	WGS 84	500		1978-06-24	1978	6	24	Георгиевский А.Б.	Георгиевский А.Б.	Vascular Plant Herbarium at the Kandalaksha Strict Nature Reserve (KAND), Russia	ru	Creative Commons Attribution (CC-BY) 4.0 License	https://laplandflora.ru/#7893
7894-KAND-817	KAND	817	PreservedSpecimen		Carex juncella (Fr.) T.M.Fries	species	Cyperaceae	Carex	juncella		(Fr.) T.M.Fries		RU	Murmansk Region	Кандалакшский район	Лувеньгский архипелаг; остров 2	сухо, березняк, кочки	67.11042	32.62942	WGS 84	5000		1976-07-15	1976	7	15	Воробьева Е.Г.	Соколов Д.Д.	Vascular Plant Herbarium at the Kandalaksha Strict Nature Reserve (KAND), Russia	ru	Creative Commons Attribution (CC-BY) 4.0 License	https://laplandflora.ru/#7894
7895-KAND-818	KAND	818	PreservedSpecimen		Carex nigra (L.) Reichard	species	Cyperaceae	Carex	nigra		(L.) Reichard		RU	Murmansk Region	Кандалакшский район	г. Кандалакша; склон Караула	подножье около скотного двора, сырая почва	67.13142	32.4406	WGS 84	500		1963-06-09	1963	6	9	Бреслина И.П.	Бреслина И.П.	Vascular Plant Herbarium at the Kandalaksha Strict Nature Reserve (KAND), Russia	ru	Creative Commons Attribution (CC-BY) 4.0 License	https://laplandflora.ru/#7895
7896-KAND-819	KAND	819	PreservedSpecimen		Carex acuta L.	species	Cyperaceae	Carex	acuta		L.		RU	Murmansk Region	Кандалакшский район	Северный архипелаг; о. Головин	в воде большими кочками	66.96246	32.68104	WGS 84	500		1979-07-02	1979	7	2	Воробьева Е.Г.	Кожин М.Н.	Vascular Plant Herbarium at the Kandalaksha Strict Nature Reserve (KAND), Russia	ru	Creative Commons Attribution (CC-BY) 4.0 License	https://laplandflora.ru/#7896
7897-KAND-820	KAND	820	PreservedSpecimen		Carex acuta L.	species	Cyperaceae	Carex	acuta		L.		RU	Murmansk Region	Кандалакшский район	Северный архипелаг; о. Докучеиха, на западном мысу	болотце	66.96389	32.64453	WGS 84	400		1979-07-02	1979	7	2	Воробьева Е.Г.	Кожин М.Н.	Vascular Plant Herbarium at the Kandalaksha Strict Nature Reserve (KAND), Russia	ru	Creative Commons Attribution (CC-BY) 4.0 License	https://laplandflora.ru/#7897
7898-KAND-821	KAND	821	PreservedSpecimen		Carex juncella (Fr.) T.M.Fries	species	Cyperaceae	Carex	juncella		(Fr.) T.M.Fries		RU	Murmansk Region	Кандалакшский район	Северный архипелаг; о. Большой Ломнишный	на болоте по моховым кочкам	66.97024	32.63039	WGS 84	500		1979-07-02	1979	7	2	Воробьева Е.Г.	Соколов Д.Д.	Vascular Plant Herbarium at the Kandalaksha Strict Nature Reserve (KAND), Russia	ru	Creative Commons Attribution (CC-BY) 4.0 License	https://laplandflora.ru/#7898
7899-KAND-822	KAND	822	PreservedSpecimen		Carex juncella (Fr.) T.M.Fries	species	Cyperaceae	Carex	juncella		(Fr.) T.M.Fries		RU	Murmansk Region	Кандалакшский район	Северный архипелаг; о. Лодейный, оз. Надежды		67.04458	32.5705	WGS 84	50		1985-08-02	1985	8	2	Хренова Н.Г.	Кожин М.Н.	Vascular Plant Herbarium at the Kandalaksha Strict Nature Reserve (KAND), Russia	ru	Creative Commons Attribution (CC-BY) 4.0 License	https://laplandflora.ru/#7899
7900-KAND-823	KAND	823	PreservedSpecimen		Carex juncella (Fr.) T.M.Fries	species	Cyperaceae	Carex	juncella		(Fr.) T.M.Fries		RU	Murmansk Region	Кандалакшский район	Северный архипелаг; о. Докучеиха, восточная часть острова	кочки у болота с водой в березняке	66.96389	32.64453	WGS 84	400		1979-07-02	1979	7	2	Воробьева Е.Г.	Соколов Д.Д.	Vascular Plant Herbarium at the Kandalaksha Strict Nature Reserve (KAND), Russia	ru	Creative Commons Attribution (CC-BY) 4.0 License	https://laplandflora.ru/#7900
7901-KAND-824	KAND	824	PreservedSpecimen		Carex nigra (L.) Reichard	species	Cyperaceae	Carex	nigra		(L.) Reichard		RU	Murmansk Region	Кандалакшский район	Лувеньгский архипелаг; о. Бережной Власов	болото	67.08424	32.68901	WGS 84	1100		1983-07-08	1983	7	8	Лаврова В.Г.	Кожин М.Н.	Vascular Plant Herbarium at the Kandalaksha Strict Nature Reserve (KAND), Russia	ru	Creative Commons Attribution (CC-BY) 4.0 License	https://laplandflora.ru/#7901
7902-KAND-825	KAND	825	PreservedSpecimen		Carex nigra (L.) Reichard	species	Cyperaceae	Carex	nigra		(L.) Reichard		RU	Murmansk Region	Кандалакшский район	Олений архипелаг; о. Овечий, восточный берег	приморский луг	67.09218	32.46528	WGS 84	300		1982-07-29	1982	7	29	Хренова Н.Г.	Кожин М.Н.	Vascular Plant Herbarium at the Kandalaksha Strict Nature Reserve (KAND), Russia	ru	Creative Commons Attribution (CC-BY) 4.0 License	https://laplandflora.ru/#7902
7903-KAND-826	KAND	826	PreservedSpecimen		Carex acuta L.	species	Cyperaceae	Carex	acuta		L.		RU	Murmansk Region	Кандалакшский район	о. Великий; губа Лобаниха	окраина осоко-сфагнового болота	66.55421	33.2405	WGS 84	700		1959-08-18	1959	8	18	Синькова Г.М.	Кожин М.Н.	Vascular Plant Herbarium at the Kandalaksha Strict Nature Reserve (KAND), Russia	ru	Creative Commons Attribution (CC-BY) 4.0 License	https://laplandflora.ru/#7903
7904-KAND-827	KAND	827	PreservedSpecimen		Carex pauciflora Lightf.	species	Cyperaceae	Carex	pauciflora		Lightf.		RU	Murmansk Region	Кандалакшский район	Лувеньгский архипелаг; остров 2	скальная ванна	67.11042	32.62942	WGS 84	5000		1976-07-15	1976	7	15	Воробьева Е.Г.	Соколов Д.Д.	Vascular Plant Herbarium at the Kandalaksha Strict Nature Reserve (KAND), Russia	ru	Creative Commons Attribution (CC-BY) 4.0 License	https://laplandflora.ru/#7904
7905-KAND-828	KAND	828	PreservedSpecimen		Carex pauciflora Lightf.	species	Cyperaceae	Carex	pauciflora		Lightf.		RU	Murmansk Region	Кандалакшский район	Лувеньгский архипелаг; о. Куртяжный	болото	67.10967	32.63189	WGS 84	500		1983-07-20	1983	7	20	Лаврова В.Г.	Кожин М.Н.	Vascular Plant Herbarium at the Kandalaksha Strict Nature Reserve (KAND), Russia	ru	Creative Commons Attribution (CC-BY) 4.0 License	https://laplandflora.ru/#7905
7906-KAND-829	KAND	829	PreservedSpecimen		Carex pauciflora Lightf.	species	Cyperaceae	Carex	pauciflora		Lightf.		RU	Murmansk Region	Кандалакшский район	Тарасиха архипелаг; о. Тарасиха, западный склон	скальная ванна	66.82064	32.72137	WGS 84	500		1979-07-11	1979	7	11	Воробьева Е.Г.	Кожин М.Н.	Vascular Plant Herbarium at the Kandalaksha Strict Nature Reserve (KAND), Russia	ru	Creative Commons Attribution (CC-BY) 4.0 License	https://laplandflora.ru/#7906
7907-KAND-830	KAND	830	PreservedSpecimen		Carex rariflora (Wahlenb.) Sm.	species	Cyperaceae	Carex	rariflora		(Wahlenb.) Sm.		RU	Murmansk Region	Кандалакшский район	Олений архипелаг; остров №2	на скале, впадина	67.09875	32.39425	WGS 84	5000		1979	1979			Воробьева Е.Г.	Кожин М.Н.	Vascular Plant Herbarium at the Kandalaksha Strict Nature Reserve (KAND), Russia	ru	Creative Commons Attribution (CC-BY) 4.0 License	https://laplandflora.ru/#7907
7908-KAND-831	KAND	831	PreservedSpecimen		Carex rariflora (Wahlenb.) Sm.	species	Cyperaceae	Carex	rariflora		(Wahlenb.) Sm.		RU	Murmansk Region	Кандалакшский район	Олений архипелаг; остров №1	на болоте	67.09875	32.39425	WGS 84	5000		1980	1980			Воробьева Е.Г.	Кожин М.Н.	Vascular Plant Herbarium at the Kandalaksha Strict Nature Reserve (KAND), Russia	ru	Creative Commons Attribution (CC-BY) 4.0 License	https://laplandflora.ru/#7908
7909-KAND-832	KAND	832	PreservedSpecimen		Carex rariflora (Wahlenb.) Sm.	species	Cyperaceae	Carex	rariflora		(Wahlenb.) Sm.		RU	Murmansk Region	Кандалакшский район	Северный архипелаг; о. Головин	в березняке, небольшое болотце с водой	66.96246	32.68104	WGS 84	500		1979-07-02	1979	7	2	Воробьева Е.Г.	Воробьева Е.Г.	Vascular Plant Herbarium at the Kandalaksha Strict Nature Reserve (KAND), Russia	ru	Creative Commons Attribution (CC-BY) 4.0 License	https://laplandflora.ru/#7909
7910-KAND-833	KAND	833	PreservedSpecimen		Carex rariflora (Wahlenb.) Sm.	species	Cyperaceae	Carex	rariflora		(Wahlenb.) Sm.		RU	Murmansk Region	Кандалакшский район	Олений архипелаг; о. Олений, 100 м от лагеря	заболоченное место	67.09664	32.41588	WGS 84	300		1979-07-18	1979	7	18	Дмитриева	Воробьева Е.Г.	Vascular Plant Herbarium at the Kandalaksha Strict Nature Reserve (KAND), Russia	ru	Creative Commons Attribution (CC-BY) 4.0 License	https://laplandflora.ru/#7910
7911-KAND-834	KAND	834	PreservedSpecimen		Carex limosa L.	species	Cyperaceae	Carex	limosa		L.		RU	Murmansk Region	Кандалакшский район	Олений архипелаг; о. Олений	скальное болото	67.09486	32.38686	WGS 84	2800		1981	1981			Никитина Е.И.	Кожин М.Н.	Vascular Plant Herbarium at the Kandalaksha Strict Nature Reserve (KAND), Russia	ru	Creative Commons Attribution (CC-BY) 4.0 License	https://laplandflora.ru/#7911
7912-KAND-835	KAND	835	PreservedSpecimen		Carex limosa L.	species	Cyperaceae	Carex	limosa		L.		RU	Murmansk Region	Кандалакшский район	Олений архипелаг; о. Олений, около I Большого озера	болото	67.0812	32.40236	WGS 84	350		1981-07-27	1981	7	27	Воробьева Е.Г.	Воробьева Е.Г.	Vascular Plant Herbarium at the Kandalaksha Strict Nature Reserve (KAND), Russia	ru	Creative Commons Attribution (CC-BY) 4.0 License	https://laplandflora.ru/#7912
7913-KAND-836	KAND	836	PreservedSpecimen		Carex pauciflora Lightf.	species	Cyperaceae	Carex	pauciflora		Lightf.		RU	Murmansk Region	Кандалакшский район	Олений архипелаг; о. Олений	сфагновое болото	67.09486	32.38686	WGS 84	2800		1981-08-18	1981	8	18	Никитина Е.И. | Хренова Н.Г.	Кожин М.Н.	Vascular Plant Herbarium at the Kandalaksha Strict Nature Reserve (KAND), Russia	ru	Creative Commons Attribution (CC-BY) 4.0 License	https://laplandflora.ru/#7913
7914-KAND-837	KAND	837	PreservedSpecimen		Carex limosa L.	species	Cyperaceae	Carex	limosa		L.		RU	Murmansk Region	Кандалакшский район	Олений архипелаг; о. Олений, Тетерья губа	опушка леса	67.10636	32.36084	WGS 84	250		1981	1981			Воробьева Е.Г.	Кожин М.Н.	Vascular Plant Herbarium at the Kandalaksha Strict Nature Reserve (KAND), Russia	ru	Creative Commons Attribution (CC-BY) 4.0 License	https://laplandflora.ru/#7914
7915-KAND-838	KAND	838	PreservedSpecimen		Carex limosa L.	species	Cyperaceae	Carex	limosa		L.		RU	Murmansk Region	Терский район	Порья губа; о. Медвежий	болото	66.72448	33.68672	WGS 84	150		1982-07-23	1982	7	23	аноним	Кожин М.Н.	Vascular Plant Herbarium at the Kandalaksha Strict Nature Reserve (KAND), Russia	ru	Creative Commons Attribution (CC-BY) 4.0 License	https://laplandflora.ru/#7915
7916-KAND-839	KAND	839	PreservedSpecimen		Carex pauciflora Lightf.	species	Cyperaceae	Carex	pauciflora		Lightf.		RU	Murmansk Region	Кандалакшский район	Тарасиха архипелаг; о. Тарасиха	в небольшом скальном болотце	66.82064	32.72137	WGS 84	500		1976-08-20	1976	8	20	Воробьева Е.Г.	Соколов Д.Д.	Vascular Plant Herbarium at the Kandalaksha Strict Nature Reserve (KAND), Russia	ru	Creative Commons Attribution (CC-BY) 4.0 License	https://laplandflora.ru/#7916
7917-KAND-840	KAND	840	PreservedSpecimen		Carex pauciflora Lightf.	species	Cyperaceae	Carex	pauciflora		Lightf.		RU	Murmansk Region	Кандалакшский район	Лувеньгский архипелаг; о. Бережной Власов	болото	67.08424	32.68901	WGS 84	1100		1983-08-08	1983	8	8	Лаврова В.Г.	Воробьева Е.Г.	Vascular Plant Herbarium at the Kandalaksha Strict Nature Reserve (KAND), Russia	ru	Creative Commons Attribution (CC-BY) 4.0 License	https://laplandflora.ru/#7917
7918-KAND-841	KAND	841	PreservedSpecimen		Carex rariflora (Wahlenb.) Sm.	species	Cyperaceae	Carex	rariflora		(Wahlenb.) Sm.		RU	Murmansk Region	Кандалакшский район	Северный архипелаг; о. Лодейный, кут губы Кузина	увлажненное местообитание, возле озерка	67.04079	32.58032	WGS 84	150		2000	2000			Колосова Н.В. | Плец М.Ю.	Плец М.Ю. | Скворцов В.Э.	Vascular Plant Herbarium at the Kandalaksha Strict Nature Reserve (KAND), Russia	ru	Creative Commons Attribution (CC-BY) 4.0 License	https://laplandflora.ru/#7918
7919-KAND-842	KAND	842	PreservedSpecimen		Carex pauciflora Lightf.	species	Cyperaceae	Carex	pauciflora		Lightf.		RU	Republic of Karelia	Лоухский район	Кемь-Лудский архипелаг; о. Кемь-Лудский	пресные ванны в скалах берега, воронично-голубично-лишайниковая тундра	66.4225	33.76358	WGS 84	1800		1962-07-04	1962	7	4	Орлова Т.В.	Вехов В.Н.	Vascular Plant Herbarium at the Kandalaksha Strict Nature Reserve (KAND), Russia	ru	Creative Commons Attribution (CC-BY) 4.0 License	https://laplandflora.ru/#7919
7920-KAND-843	KAND	843	PreservedSpecimen		Carex rariflora (Wahlenb.) Sm.	species	Cyperaceae	Carex	rariflora		(Wahlenb.) Sm.		RU	Murmansk Region	Кандалакшский район	Северный архипелаг; о. Докучеиха, в месте перехода западного мыса в остров	понижение, внутри которого болотце, сыро	66.96389	32.64453	WGS 84	400		1979-07-02	1979	7	2	Воробьева Е.Г.	Воробьева Е.Г.	Vascular Plant Herbarium at the Kandalaksha Strict Nature Reserve (KAND), Russia	ru	Creative Commons Attribution (CC-BY) 4.0 License	https://laplandflora.ru/#7920
7921-KAND-844	KAND	844	PreservedSpecimen		Carex rariflora (Wahlenb.) Sm.	species	Cyperaceae	Carex	rariflora		(Wahlenb.) Sm.		RU	Murmansk Region	Кандалакшский район	Лувеньгский архипелаг; остров 1		67.11042	32.62942	WGS 84	5000		1976-01	1976	1		Воробьева Е.Г.	Кожин М.Н.	Vascular Plant Herbarium at the Kandalaksha Strict Nature Reserve (KAND), Russia	ru	Creative Commons Attribution (CC-BY) 4.0 License	https://laplandflora.ru/#7921
7922-KAND-845	KAND	845	PreservedSpecimen		Carex limosa L.	species	Cyperaceae	Carex	limosa		L.		RU	Murmansk Region	Кандалакшский район	Ковдский полуостров; кв. 128	елово-березовый-разнотравно-осоковый приручейный лес одиночно	66.66727	33.13561	WGS 84	700		1979-07-09	1979	7	9	Георгиевский А.Б.	Егорова Т.В.	Vascular Plant Herbarium at the Kandalaksha Strict Nature Reserve (KAND), Russia	ru	Creative Commons Attribution (CC-BY) 4.0 License	https://laplandflora.ru/#7922
7923-KAND-846	KAND	846	PreservedSpecimen		Carex pauciflora Lightf.	species	Cyperaceae	Carex	pauciflora		Lightf.		RU	Murmansk Region	Кандалакшский район	Тарасиха архипелаг; о. Тарасиха	в небольшом скальном болотце	66.82064	32.72137	WGS 84	500		1976-08-20	1976	8	20	Воробьева Е.Г.	Соколов Д.Д.	Vascular Plant Herbarium at the Kandalaksha Strict Nature Reserve (KAND), Russia	ru	Creative Commons Attribution (CC-BY) 4.0 License	https://laplandflora.ru/#7923
7924-KAND-847	KAND	847	PreservedSpecimen		Carex rariflora (Wahlenb.) Sm.	species	Cyperaceae	Carex	rariflora		(Wahlenb.) Sm.		RU	Murmansk Region	Кольский район	Гавриловский архипелаг; о. Большой Гавриловский, северо-западная оконечность	склон ущелья, в деренном вороничнике	69.17418	35.90787	WGS 84	150		1977-08-20	1977	8	20	Георгиевский А.Б.	Бреслина И.П.	Vascular Plant Herbarium at the Kandalaksha Strict Nature Reserve (KAND), Russia	ru	Creative Commons Attribution (CC-BY) 4.0 License	https://laplandflora.ru/#7924
7925-KAND-848	KAND	848	PreservedSpecimen		Carex rariflora (Wahlenb.) Sm.	species	Cyperaceae	Carex	rariflora		(Wahlenb.) Sm.		RU	Murmansk Region	Кольский район	Гавриловский архипелаг; о. Большой Гавриловский, северо-западная оконечность	заболоченное понижение	69.17418	35.90787	WGS 84	150		1977-08-11	1977	8	11	Нешатаев В.Ю.	Бреслина И.П. | Георгиевский А.Б.	Vascular Plant Herbarium at the Kandalaksha Strict Nature Reserve (KAND), Russia	ru	Creative Commons Attribution (CC-BY) 4.0 License	https://laplandflora.ru/#7925
7926-KAND-849	KAND	849	PreservedSpecimen		Carex rariflora (Wahlenb.) Sm.	species	Cyperaceae	Carex	rariflora		(Wahlenb.) Sm.		RU	Murmansk Region	Кандалакшский район	Тарасиха архипелаг; о. Северный Близнец	тундра	66.81303	32.78242	WGS 84	30		1976-08-19	1976	8	19	Воробьева Е.Г.	Кожин М.Н.	Vascular Plant Herbarium at the Kandalaksha Strict Nature Reserve (KAND), Russia	ru	Creative Commons Attribution (CC-BY) 4.0 License	https://laplandflora.ru/#7926
7927-KAND-850	KAND	850	PreservedSpecimen		Carex rariflora (Wahlenb.) Sm.	species	Cyperaceae	Carex	rariflora		(Wahlenb.) Sm.		RU	Murmansk Region	Кандалакшский район	Тарасиха архипелаг; о. Северный Близнец	тундра	66.81303	32.78242	WGS 84	30		1976-08-19	1976	8	19	Воробьева Е.Г.	Кожин М.Н.	Vascular Plant Herbarium at the Kandalaksha Strict Nature Reserve (KAND), Russia	ru	Creative Commons Attribution (CC-BY) 4.0 License	https://laplandflora.ru/#7927
7928-KAND-851	KAND	851	PreservedSpecimen		Carex pauciflora Lightf.	species	Cyperaceae	Carex	pauciflora		Lightf.		RU	Murmansk Region	Кандалакшский район	Олений архипелаг; о. Олений	у ручья	67.09486	32.38686	WGS 84	2800		1979-05-02	1979	5	2	Воробьева Е.Г.	Кожин М.Н.	Vascular Plant Herbarium at the Kandalaksha Strict Nature Reserve (KAND), Russia	ru	Creative Commons Attribution (CC-BY) 4.0 License	https://laplandflora.ru/#7928
7929-KAND-852	KAND	852	PreservedSpecimen		Carex rariflora (Wahlenb.) Sm.	species	Cyperaceae	Carex	rariflora		(Wahlenb.) Sm.		RU	Murmansk Region	Кандалакшский район	Олений архипелаг; о. Олений	у ручья	67.09486	32.38686	WGS 84	2800		1979-05-02	1979	5	2	Воробьева Е.Г.	Кожин М.Н.	Vascular Plant Herbarium at the Kandalaksha Strict Nature Reserve (KAND), Russia	ru	Creative Commons Attribution (CC-BY) 4.0 License	https://laplandflora.ru/#7929
7930-KAND-853	KAND	853	PreservedSpecimen	16	Carex glareosa Wahlenb.	species	Cyperaceae	Carex	glareosa		Wahlenb.		RU	Murmansk Region	Кандалакшский район	пос. Лувеньга; приморский луг в 200 м к СЗ от кордона пос. Лувеньга	образует кочки на заторфованном лужке с Blysmus rufus	67.1055	32.69503	WGS 84	100		2003-07-17	2003	7	17	Бабина Н.В.	Бабина Н.В.	Vascular Plant Herbarium at the Kandalaksha Strict Nature Reserve (KAND), Russia	ru	Creative Commons Attribution (CC-BY) 4.0 License	https://laplandflora.ru/#7930
7931-KAND-854	KAND	854	PreservedSpecimen	103	Carex glareosa Wahlenb.	species	Cyperaceae	Carex	glareosa		Wahlenb.		RU	Murmansk Region	Кандалакшский район	о. Великий; кв. 64	пресная ванна в скалах	66.55574	33.2446	WGS 84	500		1964-07-03	1964	7	3	Вехов В.Н. | Флоренская К.К.	Вехов В.Н.	Vascular Plant Herbarium at the Kandalaksha Strict Nature Reserve (KAND), Russia	ru	Creative Commons Attribution (CC-BY) 4.0 License	https://laplandflora.ru/#7931
7932-KAND-855	KAND	855	PreservedSpecimen		Carex glareosa Wahlenb.	species	Cyperaceae	Carex	glareosa		Wahlenb.		RU	Murmansk Region	Кандалакшский район	Северный архипелаг; о. Вороний, восточный берег	приморский луг среднего уровня	67.02445	32.62196	WGS 84	850		1964-07-12	1964	7	12	Бреслина И.П.	Бреслина И.П.	Vascular Plant Herbarium at the Kandalaksha Strict Nature Reserve (KAND), Russia	ru	Creative Commons Attribution (CC-BY) 4.0 License	https://laplandflora.ru/#7932
7933-KAND-856	KAND	856	PreservedSpecimen		Carex mackenziei V.I.Krecz.	species	Cyperaceae	Carex	mackenziei		V.I.Krecz.		RU	Murmansk Region	Кандалакшский район	о. Великий; кв. 25	мочажина на прилиторальном лугу	66.60326	33.25568	WGS 84	500		1964-08-10	1964	8	10	Вехов В.Н.	Вехов В.Н.	Vascular Plant Herbarium at the Kandalaksha Strict Nature Reserve (KAND), Russia	ru	Creative Commons Attribution (CC-BY) 4.0 License	https://laplandflora.ru/#7933
7934-KAND-857	KAND	857	PreservedSpecimen		Carex mackenziei V.I.Krecz.	species	Cyperaceae	Carex	mackenziei		V.I.Krecz.		RU	Murmansk Region	Кандалакшский район	о. Великий; кв. 53, губа Подворочья	заболоченный луг, примыкающий к прилиторальному	66.56727	33.41022	WGS 84	500		1963-07-20	1963	7	20	Вехов В.Н. | Дворцовская Н.Д.	Бакеева Л. | Вехов В.Н.	Vascular Plant Herbarium at the Kandalaksha Strict Nature Reserve (KAND), Russia	ru	Creative Commons Attribution (CC-BY) 4.0 License	https://laplandflora.ru/#7934
7935-KAND-858	KAND	858	PreservedSpecimen		Carex mackenziei V.I.Krecz.	species	Cyperaceae	Carex	mackenziei		V.I.Krecz.		RU	Murmansk Region	Кандалакшский район	о. Великий; кв. 53, губа Подворочья	заболоченный луг, примыкающий к прилиторальному	66.56727	33.41022	WGS 84	500		1963-07-20	1963	7	20	Вехов В.Н. | Дворцовская Н.Д.	Бакеева Л. | Вехов В.Н.	Vascular Plant Herbarium at the Kandalaksha Strict Nature Reserve (KAND), Russia	ru	Creative Commons Attribution (CC-BY) 4.0 License	https://laplandflora.ru/#7935
7936-KAND-859	KAND	859	PreservedSpecimen		Carex mackenziei V.I.Krecz.	species	Cyperaceae	Carex	mackenziei		V.I.Krecz.		RU	Murmansk Region	Кандалакшский район	Северный архипелаг; о. Горелый, восточный берег	осолоненный луг	67.06106	32.60448	WGS 84	250		1964-07-18	1964	7	18	Бреслина И.П.	Бреслина И.П.	Vascular Plant Herbarium at the Kandalaksha Strict Nature Reserve (KAND), Russia	ru	Creative Commons Attribution (CC-BY) 4.0 License	https://laplandflora.ru/#7936
7937-KAND-860	KAND	860	PreservedSpecimen		Carex glareosa Wahlenb.	species	Cyperaceae	Carex	glareosa		Wahlenb.		RU	Murmansk Region	Ловозерский район	Семиостровское материковое побережье; побережье моря к западу от Харловских песков		68.79429	37.2946	WGS 84	500		1966-07-15	1966	7	15	Бреслина И.П.	Егорова Т.В.	Vascular Plant Herbarium at the Kandalaksha Strict Nature Reserve (KAND), Russia	ru	Creative Commons Attribution (CC-BY) 4.0 License	https://laplandflora.ru/#7937
7938-KAND-861	KAND	861	PreservedSpecimen		Carex mackenziei V.I.Krecz.	species	Cyperaceae	Carex	mackenziei		V.I.Krecz.		RU	Murmansk Region	Кандалакшский район	Северный архипелаг; о. Лодейный, оз. Бабье море		67.04487	32.58607	WGS 84	300		1985-07-30	1985	7	30	Хренова Н.Г.	Кожин М.Н.	Vascular Plant Herbarium at the Kandalaksha Strict Nature Reserve (KAND), Russia	ru	Creative Commons Attribution (CC-BY) 4.0 License	https://laplandflora.ru/#7938
7939-KAND-862	KAND	862	PreservedSpecimen		Carex mackenziei V.I.Krecz.	species	Cyperaceae	Carex	mackenziei		V.I.Krecz.		RU	Murmansk Region	Ловозерский район	Семь островов; луда около песков, напротив о. Харлова	приморские скалы	68.79423	37.30054	WGS 84	50		1965-07-08	1965	7	8	Бреслина И.П.	Бреслина И.П.	Vascular Plant Herbarium at the Kandalaksha Strict Nature Reserve (KAND), Russia	ru	Creative Commons Attribution (CC-BY) 4.0 License	https://laplandflora.ru/#7939
7940-KAND-863	KAND	863	PreservedSpecimen		Carex mackenziei V.I.Krecz.	species	Cyperaceae	Carex	mackenziei		V.I.Krecz.		RU	Murmansk Region	Ловозерский район	Семь островов; о. Вешняк, напротив о. Кувшин	на высохшей и задернованной мочажине	68.76381	37.51802	WGS 84	600		1965-07-15	1965	7	15	Бреслина И.П.	Бреслина И.П.	Vascular Plant Herbarium at the Kandalaksha Strict Nature Reserve (KAND), Russia	ru	Creative Commons Attribution (CC-BY) 4.0 License	https://laplandflora.ru/#7940
7941-KAND-864	KAND	864	PreservedSpecimen		Carex mackenziei V.I.Krecz.	species	Cyperaceae	Carex	mackenziei		V.I.Krecz.		RU	Murmansk Region	Кандалакшский район	Тарасиха архипелаг; о. Северный Близнец	сыро	66.81303	32.78242	WGS 84	30		1976-08-19	1976	8	19	Родионова Е.Г.	Соколов Д.Д.	Vascular Plant Herbarium at the Kandalaksha Strict Nature Reserve (KAND), Russia	ru	Creative Commons Attribution (CC-BY) 4.0 License	https://laplandflora.ru/#7941
7942-KAND-865	KAND	865	PreservedSpecimen		Carex glareosa Wahlenb.	species	Cyperaceae	Carex	glareosa		Wahlenb.		RU	Murmansk Region	Кольский район	Гавриловский архипелаг; о. Большой Гусинец, площадка Л. А. Москвичевой для учета урожайности морошки		69.14865	35.98024	WGS 84	300		1999-08-02	1999	8	2	Виталь А.Д.	Соколов Д.Д.	Vascular Plant Herbarium at the Kandalaksha Strict Nature Reserve (KAND), Russia	ru	Creative Commons Attribution (CC-BY) 4.0 License	https://laplandflora.ru/#7942
7943-KAND-866	KAND	866	PreservedSpecimen		Carex glareosa Wahlenb.	species	Cyperaceae	Carex	glareosa		Wahlenb.		RU	Murmansk Region	Кольский район	Гавриловский архипелаг; о. Большой Гусинец, площадка Л. А. Москвичевой для учета урожайности морошки		69.14865	35.98024	WGS 84	300		1999-08-02	1999	8	2	Виталь А.Д.	Соколов Д.Д.	Vascular Plant Herbarium at the Kandalaksha Strict Nature Reserve (KAND), Russia	ru	Creative Commons Attribution (CC-BY) 4.0 License	https://laplandflora.ru/#7943
7944-KAND-867	KAND	867	PreservedSpecimen		Carex glareosa Wahlenb.	species	Cyperaceae	Carex	glareosa		Wahlenb.		RU	Murmansk Region	Кольский район	Гавриловский архипелаг; о. Большой Гусинец, площадка Л. А. Москвичевой для учета урожайности морошки		69.14865	35.98024	WGS 84	300		1999-08-02	1999	8	2	Виталь А.Д.	Соколов Д.Д.	Vascular Plant Herbarium at the Kandalaksha Strict Nature Reserve (KAND), Russia	ru	Creative Commons Attribution (CC-BY) 4.0 License	https://laplandflora.ru/#7944
7945-KAND-868	KAND	868	PreservedSpecimen		Carex mackenziei V.I.Krecz.	species	Cyperaceae	Carex	mackenziei		V.I.Krecz.		RU	Murmansk Region	Кандалакшский район	Ковдский полуостров; Коржавино	на приморском болоте	66.64176	33.11968	WGS 84	500		1978	1978			Георгиевский А.Б.	Бреслина И.П. | Георгиевский А.Б.	Vascular Plant Herbarium at the Kandalaksha Strict Nature Reserve (KAND), Russia	ru	Creative Commons Attribution (CC-BY) 4.0 License	https://laplandflora.ru/#7945
7946-KAND-869	KAND	869	PreservedSpecimen		Carex mackenziei V.I.Krecz.	species	Cyperaceae	Carex	mackenziei		V.I.Krecz.		RU	Murmansk Region	Кандалакшский район	Тарасиха архипелаг; о. Чаячья луда	на краю болотца	66.82976	32.75727	WGS 84	100		1976-08-19	1976	8	19	Родионова Е.Г.	Соколов Д.Д.	Vascular Plant Herbarium at the Kandalaksha Strict Nature Reserve (KAND), Russia	ru	Creative Commons Attribution (CC-BY) 4.0 License	https://laplandflora.ru/#7946
7947-KAND-870	KAND	870	PreservedSpecimen		Carex mackenziei V.I.Krecz.	species	Cyperaceae	Carex	mackenziei		V.I.Krecz.		RU	Murmansk Region	Кандалакшский район	Вачев архипелаг; о. Кивреиха, южные склоны	в болотцах	66.7421	32.99892	WGS 84	600		1983-07-27	1983	7	27	Бубнова М.	Кожин М.Н.	Vascular Plant Herbarium at the Kandalaksha Strict Nature Reserve (KAND), Russia	ru	Creative Commons Attribution (CC-BY) 4.0 License	https://laplandflora.ru/#7947
7948-KAND-871	KAND	871	PreservedSpecimen		Carex rariflora (Wahlenb.) Sm.	species	Cyperaceae	Carex	rariflora		(Wahlenb.) Sm.		RU	Murmansk Region	Кандалакшский район	Северный архипелаг; о. Ряжков	кочка среди мохового покрова, затянувшего прибрежный ручеек, северный склон	67.0173	32.55675	WGS 84	1700		1963-06-02	1963	6	2	Бреслина И.П.	Бреслина И.П.	Vascular Plant Herbarium at the Kandalaksha Strict Nature Reserve (KAND), Russia	ru	Creative Commons Attribution (CC-BY) 4.0 License	https://laplandflora.ru/#7948
7949-KAND-872	KAND	872	PreservedSpecimen		Carex mackenziei V.I.Krecz.	species	Cyperaceae	Carex	mackenziei		V.I.Krecz.		RU	Murmansk Region	Кандалакшский район	Олений архипелаг; о. Овечий, южная часть	болото недалеко от литорали	67.09218	32.46528	WGS 84	300		1982-07-29	1982	7	29	Хренова Н.Г.	Кожин М.Н.	Vascular Plant Herbarium at the Kandalaksha Strict Nature Reserve (KAND), Russia	ru	Creative Commons Attribution (CC-BY) 4.0 License	https://laplandflora.ru/#7949
7950-KAND-873	KAND	873	PreservedSpecimen		Carex glareosa Wahlenb.	species	Cyperaceae	Carex	glareosa		Wahlenb.		RU	Murmansk Region	Кандалакшский район	Лувеньгский архипелаг; о. Близнец Малый		67.10593	32.66706	WGS 84	100		1971-07	1971	7		Царькова В.А.	Соколов Д.Д.	Vascular Plant Herbarium at the Kandalaksha Strict Nature Reserve (KAND), Russia	ru	Creative Commons Attribution (CC-BY) 4.0 License	https://laplandflora.ru/#7950
7951-KAND-874	KAND	874	PreservedSpecimen		Carex glareosa Wahlenb.	species	Cyperaceae	Carex	glareosa		Wahlenb.		RU	Murmansk Region	Кандалакшский район	Северный архипелаг; о. Вороний, восточный берег	приморский луг среднего уровня	67.02445	32.62196	WGS 84	850		1964-07-12	1964	7	12	Бреслина И.П.	Бреслина И.П.	Vascular Plant Herbarium at the Kandalaksha Strict Nature Reserve (KAND), Russia	ru	Creative Commons Attribution (CC-BY) 4.0 License	https://laplandflora.ru/#7951
7952-KAND-875	KAND	875	PreservedSpecimen		Carex mackenziei V.I.Krecz.	species	Cyperaceae	Carex	mackenziei		V.I.Krecz.		RU	Murmansk Region	Кандалакшский район	Вачев архипелаг; о. Вачев	болотистый берег	66.77679	32.92135	WGS 84	850		1983-07-12	1983	7	12	Пименова	Кожин М.Н.	Vascular Plant Herbarium at the Kandalaksha Strict Nature Reserve (KAND), Russia	ru	Creative Commons Attribution (CC-BY) 4.0 License	https://laplandflora.ru/#7952
7953-KAND-876	KAND	876	PreservedSpecimen		Carex mackenziei V.I.Krecz.	species	Cyperaceae	Carex	mackenziei		V.I.Krecz.		RU	Murmansk Region	Кандалакшский район	Северный архипелаг; о. Вторая Афанаска		67.05116	32.56327	WGS 84	100		1976-08-14	1976	8	14	Родионова Е.Г.	Родионова Е.Г.	Vascular Plant Herbarium at the Kandalaksha Strict Nature Reserve (KAND), Russia	ru	Creative Commons Attribution (CC-BY) 4.0 License	https://laplandflora.ru/#7953
7954-KAND-877	KAND	877	PreservedSpecimen		Carex mackenziei V.I.Krecz.	species	Cyperaceae	Carex	mackenziei		V.I.Krecz.		RU	Murmansk Region	Кандалакшский район	Северный архипелаг; о. Вторая Афанаска		67.05116	32.56327	WGS 84	100		1976-08-14	1976	8	14	Родионова Е.Г.	Родионова Е.Г.	Vascular Plant Herbarium at the Kandalaksha Strict Nature Reserve (KAND), Russia	ru	Creative Commons Attribution (CC-BY) 4.0 License	https://laplandflora.ru/#7954
7955-KAND-878	KAND	878	PreservedSpecimen		Carex mackenziei V.I.Krecz.	species	Cyperaceae	Carex	mackenziei		V.I.Krecz.		RU	Murmansk Region	Кандалакшский район	Северный архипелаг; о. Горелый, восточный берег	осолоненный	67.06106	32.60448	WGS 84	250		1964-07-18	1964	7	18	Бреслина И.П.	Бреслина И.П.	Vascular Plant Herbarium at the Kandalaksha Strict Nature Reserve (KAND), Russia	ru	Creative Commons Attribution (CC-BY) 4.0 License	https://laplandflora.ru/#7955
7956-KAND-879	KAND	879	PreservedSpecimen		Carex mackenziei V.I.Krecz.	species	Cyperaceae	Carex	mackenziei		V.I.Krecz.		RU	Murmansk Region	Кандалакшский район	Олений архипелаг; о. Гнидинская луда	скальная ванна	67.10474	32.41224	WGS 84	300		1977-06-27	1977	6	27	Воробьева Е.Г.	Соколов Д.Д.	Vascular Plant Herbarium at the Kandalaksha Strict Nature Reserve (KAND), Russia	ru	Creative Commons Attribution (CC-BY) 4.0 License	https://laplandflora.ru/#7956
7957-KAND-880	KAND	880	PreservedSpecimen		Carex glareosa Wahlenb.	species	Cyperaceae	Carex	glareosa		Wahlenb.		RU	Murmansk Region	Кандалакшский район	Северный архипелаг; о. Ряжков	на берегу приморского луга	67.0173	32.55675	WGS 84	1700		1973-06-30	1973	6	30	аноним	Кожин М.Н.	Vascular Plant Herbarium at the Kandalaksha Strict Nature Reserve (KAND), Russia	ru	Creative Commons Attribution (CC-BY) 4.0 License	https://laplandflora.ru/#7957
7958-KAND-881	KAND	881	PreservedSpecimen		Carex glareosa Wahlenb.	species	Cyperaceae	Carex	glareosa		Wahlenb.		RU	Murmansk Region	Кандалакшский район	Северный архипелаг; о. Ряжков	на берегу приморского луга	67.0173	32.55675	WGS 84	1700		1973-06-30	1973	6	30	аноним	Кожин М.Н.	Vascular Plant Herbarium at the Kandalaksha Strict Nature Reserve (KAND), Russia	ru	Creative Commons Attribution (CC-BY) 4.0 License	https://laplandflora.ru/#7958
7959-KAND-882	KAND	882	PreservedSpecimen		Carex glareosa Wahlenb.	species	Cyperaceae	Carex	glareosa		Wahlenb.		RU	Murmansk Region	Кандалакшский район	Тарасиха архипелаг; о. Чаячья луда	на окраине болота	66.82976	32.75727	WGS 84	100		2007-08-19	2007	8	19	Кузнецова	Кузнецова	Vascular Plant Herbarium at the Kandalaksha Strict Nature Reserve (KAND), Russia	ru	Creative Commons Attribution (CC-BY) 4.0 License	https://laplandflora.ru/#7959
7960-KAND-883	KAND	883	PreservedSpecimen		Carex mackenziei V.I.Krecz.	species	Cyperaceae	Carex	mackenziei		V.I.Krecz.		RU	Murmansk Region	Кандалакшский район	Северный архипелаг; о. Докучеиха	в скальной ванне	66.96389	32.64453	WGS 84	400		1979-07-02	1979	7	2	Воробьева Е.Г.	Воробьева Е.Г.	Vascular Plant Herbarium at the Kandalaksha Strict Nature Reserve (KAND), Russia	ru	Creative Commons Attribution (CC-BY) 4.0 License	https://laplandflora.ru/#7960
7961-KAND-884	KAND	884	PreservedSpecimen		Carex glareosa Wahlenb.	species	Cyperaceae	Carex	glareosa		Wahlenb.		RU	Murmansk Region	Кольский район	Гавриловский архипелаг; о. Большой Гавриловский, северо-западная оконечность	дно ущелья, влажная замоховелая луговинка	69.17418	35.90787	WGS 84	150		1977-08-20	1977	8	20	Георгиевский А.Б.	Кожин М.Н.	Vascular Plant Herbarium at the Kandalaksha Strict Nature Reserve (KAND), Russia	ru	Creative Commons Attribution (CC-BY) 4.0 License	https://laplandflora.ru/#7961
7962-KAND-885	KAND	885	PreservedSpecimen		Carex mackenziei V.I.Krecz.	species	Cyperaceae	Carex	mackenziei		V.I.Krecz.		RU	Murmansk Region	Кольский район	Гавриловский архипелаг; о. Большой Гавриловский, северо-западная оконечность	заболоченное понижение	69.17418	35.90787	WGS 84	150		1977-08-11	1977	8	11	Нешатаев В.Ю.	Кожин М.Н.	Vascular Plant Herbarium at the Kandalaksha Strict Nature Reserve (KAND), Russia	ru	Creative Commons Attribution (CC-BY) 4.0 License	https://laplandflora.ru/#7962
7963-KAND-886	KAND	886	PreservedSpecimen		Carex glareosa Wahlenb.	species	Cyperaceae	Carex	glareosa		Wahlenb.		RU	Murmansk Region	Кольский район	Гавриловский архипелаг; о. Большой Гавриловский, к описанию № 8		69.17128	35.91811	WGS 84	600						аноним	Кожин М.Н.	Vascular Plant Herbarium at the Kandalaksha Strict Nature Reserve (KAND), Russia	ru	Creative Commons Attribution (CC-BY) 4.0 License	https://laplandflora.ru/#7963
7964-KAND-887	KAND	887	PreservedSpecimen		Carex glareosa Wahlenb.	species	Cyperaceae	Carex	glareosa		Wahlenb.		RU	Murmansk Region	Кандалакшский район	Северный архипелаг; о. Забытая луда (Белокаменная)	в понижении луды на плато	67.03422	32.47903	WGS 84	10		1977-06-26	1977	6	26	Воробьева Е.Г.	Воробьева Е.Г.	Vascular Plant Herbarium at the Kandalaksha Strict Nature Reserve (KAND), Russia	ru	Creative Commons Attribution (CC-BY) 4.0 License	https://laplandflora.ru/#7964
7965-KAND-888	KAND	888	PreservedSpecimen		Carex glareosa Wahlenb.	species	Cyperaceae	Carex	glareosa		Wahlenb.		RU	Murmansk Region	Кандалакшский район	Северный архипелаг; о. Фарватерная луда	в понижении луды	67.08218	32.47794	WGS 84	50		1977-06-24	1977	6	24	Воробьева Е.Г.	Воробьева Е.Г.	Vascular Plant Herbarium at the Kandalaksha Strict Nature Reserve (KAND), Russia	ru	Creative Commons Attribution (CC-BY) 4.0 License	https://laplandflora.ru/#7965
7966-KAND-889	KAND	889	PreservedSpecimen		Carex glareosa Wahlenb.	species	Cyperaceae	Carex	glareosa		Wahlenb.		RU	Murmansk Region	Кольский район	Гавриловский архипелаг; о. Малый Гавриловский, северная оконечность острова	платообразная вершина, овсяннецевая луговина, по краю скальной ванны	69.16507	35.93357	WGS 84	100		1977-08-03	1977	8	3	Нешатаев В.Ю.	Нешатаев В.Ю.	Vascular Plant Herbarium at the Kandalaksha Strict Nature Reserve (KAND), Russia	ru	Creative Commons Attribution (CC-BY) 4.0 License	https://laplandflora.ru/#7966
7967-KAND-890	KAND	890	PreservedSpecimen		Carex glareosa Wahlenb.	species	Cyperaceae	Carex	glareosa		Wahlenb.		RU	Murmansk Region	Кольский район	Гавриловский архипелаг; о. Большой Гусинец, северо-западная оконечность острова	щавелевый морошечник	69.15011	35.97995	WGS 84	150		1977-08-11	1977	8	11	Реднева Е.Г.	Георгиевский А.Б.	Vascular Plant Herbarium at the Kandalaksha Strict Nature Reserve (KAND), Russia	ru	Creative Commons Attribution (CC-BY) 4.0 License	https://laplandflora.ru/#7967
7968-KAND-891	KAND	891	PreservedSpecimen		Carex glareosa Wahlenb.	species	Cyperaceae	Carex	glareosa		Wahlenb.		RU	Murmansk Region	Кольский район	Гавриловский архипелаг; о. Большой Гусинец, северо-западная оконечность острова	щавелевый морошечник	69.15011	35.97995	WGS 84	150		1977-08-11	1977	8	11	Кузнецова Л.В.	Кузнецова Л.В.	Vascular Plant Herbarium at the Kandalaksha Strict Nature Reserve (KAND), Russia	ru	Creative Commons Attribution (CC-BY) 4.0 License	https://laplandflora.ru/#7968
7969-KAND-892	KAND	892	PreservedSpecimen		Carex mackenziei V.I.Krecz.	species	Cyperaceae	Carex	mackenziei		V.I.Krecz.		RU	Murmansk Region	Кандалакшский район	Олений архипелаг; остров №2	скальное болото	67.09875	32.39425	WGS 84	5000		1979	1979			Воробьева Е.Г.	Воробьева Е.Г.	Vascular Plant Herbarium at the Kandalaksha Strict Nature Reserve (KAND), Russia	ru	Creative Commons Attribution (CC-BY) 4.0 License	https://laplandflora.ru/#7969
7970-KAND-893	KAND	893	PreservedSpecimen		Carex mackenziei V.I.Krecz.	species	Cyperaceae	Carex	mackenziei		V.I.Krecz.		RU	Murmansk Region	Кандалакшский район	Олений архипелаг; остров №1	на болоте	67.09875	32.39425	WGS 84	5000		1979	1979			Воробьева Е.Г.	Воробьева Е.Г.	Vascular Plant Herbarium at the Kandalaksha Strict Nature Reserve (KAND), Russia	ru	Creative Commons Attribution (CC-BY) 4.0 License	https://laplandflora.ru/#7970
7971-KAND-894	KAND	894	PreservedSpecimen	125	Carex glareosa Wahlenb.	species	Cyperaceae	Carex	glareosa		Wahlenb.		RU	Murmansk Region	Кандалакшский район	Олений архипелаг; остров №3	приморский луг низкого уровня	67.09875	32.39425	WGS 84	5000		1979	1979			Воробьева Е.Г.	Соколов Д.Д.	Vascular Plant Herbarium at the Kandalaksha Strict Nature Reserve (KAND), Russia	ru	Creative Commons Attribution (CC-BY) 4.0 License	https://laplandflora.ru/#7971
7972-KAND-895	KAND	895	PreservedSpecimen		Carex mackenziei V.I.Krecz.	species	Cyperaceae	Carex	mackenziei		V.I.Krecz.		RU	Murmansk Region	Кандалакшский район	пос. Лувеньга; приморский луг в 200 м к СЗ от кордона пос. Лувеньга	образует кочки на заторфованном лужке с Blysmus rufus	67.1055	32.69503	WGS 84	100		2003-07-16	2003	7	16	Бабина Н.В.	Бабина Н.В.	Vascular Plant Herbarium at the Kandalaksha Strict Nature Reserve (KAND), Russia	ru	Creative Commons Attribution (CC-BY) 4.0 License	https://laplandflora.ru/#7972
7973-KAND-896	KAND	896	PreservedSpecimen		Carex glareosa Wahlenb.	species	Cyperaceae	Carex	glareosa		Wahlenb.		RU	Murmansk Region	Кандалакшский район	Пояконда; 3 км. от станции, северный берег о. Высокий	приморский луг	66.57511	32.90896	WGS 84	200		2003-07-04	2003	7	4	Абрамова Л.А. | Астафьев К.А.	Волкова П.А.	Vascular Plant Herbarium at the Kandalaksha Strict Nature Reserve (KAND), Russia	ru	Creative Commons Attribution (CC-BY) 4.0 License	https://laplandflora.ru/#7973
[truncated: 9,351 more rows]
